# Supplementary material for: Anti-acetylated-tau immunotherapy is neuroprotective in tauopathy and brain injury
Source: Mol Neurodegener. 2024 Jun 24;19:51. doi: 10.1186/s13024-024-00733-9 (PMC11197196; doi:10.1186/s13024-024-00733-9)
Supplement: Supplementary file 1 — Supplementary Material 1 [file 13024_2024_733_MOESM1_ESM.xlsx]

## Sheet: TBI_MG_markers_res0.15_all
Supplementary Table 1. scRNA-seq subcluster markers
Markers for subclusters from microglia clusters (related to Figure 5).
Gene_name	p_val	avg_logFC	pct.1	pct.2	p_val_adj	cluster
Plxdc2	4.00612e-44	0.353246	0.985	0.868	9.98245e-40	1
Tanc2	3.37682e-42	0.435584	0.97	0.877	8.41436e-38	1
Csmd3	1.92018e-38	0.460928	0.962	0.845	4.78471e-34	1
Apoe	1.1338e-31	-1.68603	0.234	0.347	2.82521e-27	1
8030442B05Rik	1.62247e-30	0.570681	0.5	0.284	4.04288e-26	1
Numb	5.96416e-29	0.356581	0.842	0.655	1.48615e-24	1
Zfhx3	1.35986e-28	0.341545	0.912	0.767	3.38849e-24	1
Nav3	2.80116e-28	0.404167	0.883	0.719	6.97992e-24	1
Nav2	1.01362e-27	0.303712	0.93	0.792	2.52575e-23	1
Tgfbr1	5.04997e-27	0.314731	0.946	0.826	1.25835e-22	1
Mertk	6.06641e-27	0.406025	0.877	0.717	1.51163e-22	1
Plcl1	9.88314e-27	0.340066	0.83	0.647	2.46268e-22	1
Siglech	1.4647e-26	0.507727	0.692	0.488	3.64974e-22	1
Selplg	4.1543e-26	0.243515	0.662	0.475	1.03517e-21	1
Slc1a3	2.90008e-25	0.613947	0.701	0.507	7.22642e-21	1
Elmo1	1.0108e-24	0.319073	0.96	0.887	2.51872e-20	1
Ikzf1	1.51588e-24	0.372668	0.735	0.542	3.77727e-20	1
A830008E24Rik	1.56361e-24	0.619072	0.391	0.208	3.8962e-20	1
Epb41l2	6.06815e-24	0.328581	0.863	0.703	1.51206e-19	1
Pde3b	2.36652e-23	0.392363	0.809	0.642	5.89688e-19	1
Maml3	2.66766e-23	0.388655	0.862	0.715	6.64728e-19	1
P2ry12	8.27183e-23	0.3681	0.688	0.498	2.06118e-18	1
Hexb	1.13882e-22	0.193689	0.926	0.795	2.8377e-18	1
Unc93b1	6.43023e-22	0.422358	0.68	0.493	1.60228e-17	1
Srgap2	1.07878e-21	0.305536	0.956	0.892	2.68812e-17	1
Apbb1ip	1.46609e-20	0.266197	0.803	0.639	3.65321e-16	1
Slc8a1	2.70024e-20	0.354194	0.909	0.804	6.72847e-16	1
Csf1r	5.55285e-20	0.25343	0.82	0.662	1.38366e-15	1
Bbs9	1.33377e-19	0.451236	0.553	0.374	3.32348e-15	1
Ly86	1.75443e-19	0.359904	0.734	0.564	4.37168e-15	1
4933406I18Rik	2.23021e-19	0.390789	0.715	0.543	5.55725e-15	1
Arhgap5	3.45632e-19	0.306387	0.768	0.603	8.61245e-15	1
Rapgef5	5.38489e-19	0.300343	0.809	0.655	1.34181e-14	1
Dip2b	6.30492e-19	0.31435	0.718	0.549	1.57106e-14	1
Qk	1.47643e-18	0.292109	0.88	0.75	3.67897e-14	1
Capn3	2.03305e-18	0.307884	0.432	0.284	5.06596e-14	1
Ldlrad4	3.22347e-18	0.265022	0.899	0.781	8.03224e-14	1
Ubash3b	3.4316e-18	0.393801	0.679	0.51	8.55085e-14	1
Itga9	5.29417e-18	0.446972	0.308	0.169	1.3192e-13	1
0610040J01Rik	6.08666e-18	0.261926	0.537	0.381	1.51667e-13	1
Dock10	7.3874e-18	0.299601	0.723	0.56	1.84079e-13	1
Ankrd44	1.26804e-17	0.281949	0.727	0.565	3.15971e-13	1
Lpcat2	1.64564e-17	0.231727	0.674	0.514	4.1006e-13	1
Fchsd2	2.78693e-17	0.32669	0.715	0.554	6.94447e-13	1
Sparc	3.35087e-17	0.320058	0.444	0.294	8.3497e-13	1
Frmd4a	3.84401e-17	0.22968	0.849	0.712	9.5785e-13	1
Malat1	4.5709e-17	-0.18298	1	1	1.13898e-12	1
Ptprd	6.24257e-17	-0.482067	0.315	0.291	1.55552e-12	1
Dock4	1.16459e-16	0.254373	0.934	0.846	2.90192e-12	1
Csf3r	1.3697e-16	0.277611	0.558	0.402	3.41302e-12	1
Dennd4a	1.61589e-16	0.296218	0.713	0.555	4.02648e-12	1
Inpp5d	3.76036e-16	0.24539	0.923	0.83	9.37008e-12	1
Nrip1	4.44966e-16	0.456247	0.512	0.352	1.10877e-11	1
Ssh2	4.54047e-16	0.258029	0.86	0.733	1.13139e-11	1
Rap1gds1	4.58603e-16	0.297473	0.662	0.505	1.14275e-11	1
Itpr2	5.5767e-16	0.284389	0.536	0.384	1.3896e-11	1
Nek7	1.01985e-15	0.23962	0.501	0.359	2.54125e-11	1
Rasgrp3	1.80177e-15	0.21692	0.503	0.364	4.48966e-11	1
Snhg11	2.14249e-15	-0.229495	0.536	0.469	5.33866e-11	1
Dock8	2.21985e-15	0.308469	0.779	0.639	5.53141e-11	1
Sall1	2.53996e-15	0.234969	0.379	0.259	6.32907e-11	1
Ivns1abp	3.60477e-15	0.146895	0.769	0.632	8.98237e-11	1
Bin2	6.15065e-15	0.174306	0.485	0.355	1.53262e-10	1
Map4k4	7.51533e-15	0.226452	0.507	0.37	1.87267e-10	1
Smap2	1.08166e-14	0.221295	0.558	0.418	2.69527e-10	1
P3h2	1.93721e-14	0.343875	0.495	0.349	4.82714e-10	1
P2rx7	2.17174e-14	-0.597915	0.277	0.248	5.41155e-10	1
Inpp4b	2.33216e-14	0.240414	0.745	0.603	5.81127e-10	1
Cx3cr1	2.71925e-14	0.20513	0.825	0.695	6.77583e-10	1
Gab2	3.56088e-14	0.229627	0.736	0.594	8.87299e-10	1
Trem2	6.17239e-14	0.123402	0.359	0.259	1.53804e-09	1
Slco2b1	9.7177e-14	0.190318	0.702	0.563	2.42146e-09	1
Abi3	9.7225e-14	0.267295	0.374	0.25	2.42265e-09	1
Large1	1.01691e-13	0.252492	0.65	0.507	2.53394e-09	1
Gpr34	1.03839e-13	0.205634	0.597	0.459	2.58747e-09	1
Klf12	1.14049e-13	0.242371	0.542	0.402	2.84188e-09	1
Pmepa1	2.05269e-13	0.157445	0.407	0.293	5.11489e-09	1
Mef2a	2.69575e-13	0.236486	0.912	0.824	6.71728e-09	1
Laptm5	2.81829e-13	0.215236	0.355	0.244	7.02262e-09	1
Itgb5	2.91706e-13	0.186308	0.657	0.52	7.26874e-09	1
St3gal5	2.95147e-13	0.32719	0.34	0.217	7.35448e-09	1
Zcchc11	3.15905e-13	0.258777	0.336	0.223	7.87171e-09	1
Golm1	3.65799e-13	0.153311	0.415	0.303	9.11498e-09	1
Prex1	4.1705e-13	0.204748	0.403	0.286	1.03921e-08	1
Pag1	4.29568e-13	0.201486	0.808	0.682	1.0704e-08	1
Bank1	5.169e-13	0.307655	0.359	0.239	1.28801e-08	1
Lyn	5.63914e-13	0.201109	0.786	0.658	1.40516e-08	1
Slc24a3	6.14906e-13	0.214124	0.474	0.347	1.53222e-08	1
Fyb	6.27033e-13	0.134406	0.734	0.606	1.56244e-08	1
Plcl2	6.76978e-13	0.29592	0.706	0.569	1.68689e-08	1
Dock2	7.29861e-13	0.188632	0.694	0.559	1.81867e-08	1
Ccnd3	8.46108e-13	0.320887	0.579	0.436	2.10833e-08	1
Gtf2h2	8.91519e-13	0.201385	0.426	0.307	2.22149e-08	1
Fgd2	9.12021e-13	0.17992	0.548	0.421	2.27258e-08	1
Celf2	1.0451e-12	0.117116	0.77	0.648	2.60418e-08	1
Bin1	1.10492e-12	0.165769	0.607	0.48	2.75325e-08	1
Runx1	1.19863e-12	0.163405	0.63	0.5	2.98674e-08	1
Fth1	1.30624e-12	-0.67415	0.225	0.31	3.25488e-08	1
Ank2	1.34988e-12	-0.257535	0.364	0.348	3.36362e-08	1
Pkig	1.35382e-12	0.138939	0.364	0.262	3.37344e-08	1
Sdccag8	1.35756e-12	0.278263	0.315	0.204	3.38277e-08	1
Pld1	1.66039e-12	0.331866	0.444	0.312	4.13737e-08	1
Cacnb2	1.87314e-12	0.300378	0.529	0.393	4.66749e-08	1
Fam49b	2.24221e-12	0.192228	0.728	0.597	5.58715e-08	1
Arhgap22	2.36186e-12	0.283095	0.46	0.331	5.88528e-08	1
Pou2f2	2.58147e-12	0.154545	0.399	0.296	6.43251e-08	1
Ctsb	2.82063e-12	-0.371787	0.315	0.318	7.02844e-08	1
Agmo	3.53534e-12	0.244413	0.539	0.407	8.80936e-08	1
Mylip	4.14388e-12	0.110442	0.432	0.331	1.03257e-07	1
Tbxas1	4.242e-12	0.147891	0.501	0.385	1.05702e-07	1
Cyth4	4.76279e-12	0.11508	0.603	0.489	1.18679e-07	1
F11r	5.93198e-12	0.191992	0.27	0.18	1.47813e-07	1
Hpgds	6.07377e-12	0.166136	0.659	0.535	1.51346e-07	1
Wnk1	6.48561e-12	0.130738	0.639	0.519	1.61608e-07	1
Ccr5	6.70864e-12	0.245226	0.374	0.262	1.67166e-07	1
Gm35188	7.60433e-12	0.118069	0.908	0.814	1.89485e-07	1
Cdh23	7.86024e-12	0.177312	0.484	0.363	1.95861e-07	1
Fam196b	8.04159e-12	-0.203726	0.398	0.368	2.0038e-07	1
Anxa3	8.25585e-12	0.252052	0.377	0.265	2.05719e-07	1
Myo1f	9.21241e-12	0.160467	0.573	0.454	2.29555e-07	1
Rnf216	1.05355e-11	0.114142	0.625	0.505	2.62523e-07	1
Il10ra	1.13767e-11	0.184531	0.446	0.331	2.83485e-07	1
Nckap1l	1.22116e-11	0.220432	0.446	0.328	3.04288e-07	1
Ppp1r9a	1.44102e-11	0.184915	0.595	0.47	3.59074e-07	1
Akap13	1.44958e-11	0.191854	0.554	0.43	3.61207e-07	1
Cd33	1.45009e-11	0.219934	0.385	0.273	3.61333e-07	1
Pid1	1.45927e-11	-0.236524	0.48	0.42	3.63621e-07	1
Rgs10	1.59121e-11	0.247372	0.501	0.373	3.96498e-07	1
Havcr2	1.81233e-11	0.319767	0.334	0.219	4.51596e-07	1
Usp24	2.06289e-11	0.253294	0.385	0.271	5.1403e-07	1
Arsb	2.07241e-11	0.226293	0.775	0.654	5.16403e-07	1
Camk2d	2.33664e-11	0.146097	0.583	0.466	5.82243e-07	1
Tmem135	2.38407e-11	0.251662	0.475	0.349	5.94061e-07	1
Plcg2	2.439e-11	0.251113	0.461	0.339	6.07751e-07	1
Rptor	2.71801e-11	0.155963	0.479	0.367	6.77274e-07	1
St3gal6	2.93919e-11	0.240988	0.566	0.437	7.32387e-07	1
Nr6a1	3.10499e-11	0.123475	0.575	0.458	7.73702e-07	1
Ttc28	3.96769e-11	0.342478	0.553	0.42	9.88669e-07	1
Mycbp2	4.07528e-11	0.221377	0.708	0.582	1.01548e-06	1
Hk2	4.07995e-11	0.232733	0.358	0.252	1.01664e-06	1
Chn2	4.45011e-11	0.2387	0.651	0.522	1.10888e-06	1
Ptgs1	4.48058e-11	0.218317	0.389	0.28	1.11647e-06	1
Mir142hg	4.90657e-11	-0.275939	0.365	0.349	1.22262e-06	1
Mtus1	4.93551e-11	0.297711	0.385	0.266	1.22983e-06	1
Vsir	6.74966e-11	0.205664	0.498	0.38	1.68188e-06	1
Mctp1	7.09855e-11	-0.153683	0.468	0.397	1.76882e-06	1
Cmtm7	9.02374e-11	0.24667	0.315	0.213	2.24854e-06	1
Mgat4a	9.2976e-11	0.150867	0.495	0.382	2.31678e-06	1
Nfia	1.02772e-10	0.219863	0.59	0.465	2.56088e-06	1
Tbc1d5	1.23791e-10	0.242829	0.654	0.526	3.08463e-06	1
Rps6ka1	1.34448e-10	0.138397	0.308	0.224	3.35017e-06	1
Fgfr2	1.42542e-10	-0.210148	0.589	0.579	3.55185e-06	1
Zfp652	1.44642e-10	0.149938	0.456	0.349	3.60418e-06	1
Lrrk1	1.5403e-10	0.233964	0.37	0.261	3.83812e-06	1
Hps4	1.63134e-10	0.149089	0.323	0.233	4.06496e-06	1
Nsd1	1.99631e-10	0.152851	0.574	0.458	4.97441e-06	1
Ptprm	2.02532e-10	0.131248	0.496	0.391	5.04668e-06	1
Gm20388	2.0717e-10	-0.164536	0.893	0.852	5.16225e-06	1
Lair1	2.51638e-10	0.138864	0.589	0.474	6.27031e-06	1
Meg3	2.99456e-10	-0.293645	0.526	0.51	7.46183e-06	1
Ints6l	3.32923e-10	0.270255	0.477	0.356	8.29577e-06	1
Cd9	3.71514e-10	-0.288151	0.256	0.248	9.25739e-06	1
Ulk2	3.77106e-10	0.24444	0.462	0.345	9.39674e-06	1
Herc2	4.08791e-10	0.215685	0.532	0.41	1.01863e-05	1
Park2	4.72367e-10	0.298645	0.562	0.437	1.17705e-05	1
Col27a1	5.25535e-10	0.310199	0.366	0.257	1.30953e-05	1
P4ha1	5.25565e-10	-0.130088	0.297	0.259	1.3096e-05	1
Pitpnc1	6.15371e-10	0.190762	0.512	0.401	1.53338e-05	1
Atp8a1	6.90514e-10	0.159892	0.52	0.413	1.72062e-05	1
Extl3	9.0005e-10	0.121154	0.41	0.315	2.24274e-05	1
Plxna4	9.06693e-10	0.268593	0.51	0.388	2.2593e-05	1
Blnk	9.19738e-10	0.164573	0.522	0.411	2.2918e-05	1
Lgmn	1.04381e-09	0.14927	0.676	0.56	2.60098e-05	1
Il6ra	1.12749e-09	0.184764	0.407	0.301	2.80948e-05	1
Phc2	1.24278e-09	0.292925	0.336	0.233	3.09675e-05	1
Ppcdc	1.38247e-09	0.167949	0.455	0.351	3.44484e-05	1
Daglb	1.40495e-09	-0.108013	0.315	0.277	3.50086e-05	1
Fli1	1.80894e-09	0.191076	0.681	0.565	4.50752e-05	1
Trim44	2.05444e-09	0.252871	0.272	0.18	5.11925e-05	1
Plekho1	2.16714e-09	0.10394	0.453	0.363	5.40008e-05	1
Nfkb1	2.19522e-09	0.106823	0.389	0.297	5.47004e-05	1
Dapp1	2.3139e-09	0.165808	0.44	0.337	5.76577e-05	1
Med12l	2.32401e-09	0.238821	0.596	0.478	5.79096e-05	1
Prkca	2.37896e-09	0.121979	0.536	0.435	5.92788e-05	1
Prkcd	2.47802e-09	0.266206	0.388	0.279	6.17473e-05	1
Snx24	2.68433e-09	-0.166305	0.364	0.336	6.68882e-05	1
Sfi1	2.70942e-09	0.219562	0.36	0.262	6.75132e-05	1
Fmnl3	2.76626e-09	0.1631	0.356	0.267	6.89297e-05	1
Diaph2	2.86846e-09	0.11293	0.676	0.57	7.14763e-05	1
Pwwp2a	2.95312e-09	0.209251	0.376	0.276	7.35859e-05	1
Tab2	3.11553e-09	0.148802	0.301	0.219	7.76328e-05	1
Strbp	3.16894e-09	-0.137275	0.422	0.382	7.89636e-05	1
Elk3	3.3111e-09	0.113796	0.36	0.279	8.25061e-05	1
Rtn1	3.40158e-09	0.229812	0.385	0.28	8.47607e-05	1
Cdk6	3.64483e-09	0.187437	0.252	0.173	9.08217e-05	1
Fhit	4.00754e-09	0.19735	0.522	0.411	9.98598e-05	1
Tmem243	4.06963e-09	-0.115777	0.45	0.405	0.000101407	1
Abca9	4.24109e-09	0.182978	0.464	0.36	0.000105679	1
Eef2k	4.33848e-09	0.200388	0.27	0.185	0.000108106	1
Chd9	4.61393e-09	0.161223	0.838	0.741	0.00011497	1
Cttnbp2nl	5.01434e-09	0.255933	0.451	0.339	0.000124947	1
Apbb2	5.74772e-09	-0.26536	0.315	0.296	0.000143222	1
Nuak1	6.45817e-09	0.296376	0.297	0.203	0.000160925	1
Soga1	6.76418e-09	0.24173	0.383	0.281	0.00016855	1
Man1a	7.06909e-09	0.26851	0.394	0.286	0.000176148	1
Wdr44	7.33114e-09	0.200363	0.28	0.194	0.000182677	1
Tmcc3	8.3235e-09	0.166393	0.829	0.733	0.000207405	1
Wdfy4	9.59458e-09	0.129977	0.307	0.232	0.000239078	1
Nf1	9.68987e-09	0.250273	0.516	0.401	0.000241452	1
Mkln1	1.01199e-08	0.246247	0.39	0.285	0.000252167	1
Dst	1.07909e-08	0.194941	0.727	0.619	0.000268888	1
Ophn1	1.09388e-08	0.152527	0.709	0.601	0.000272574	1
Retreg1	1.11803e-08	0.169033	0.377	0.284	0.000278591	1
Macf1	1.12027e-08	0.129004	0.827	0.733	0.000279149	1
Map3k3	1.25071e-08	0.117273	0.402	0.311	0.000311651	1
Snx29	1.26878e-08	0.212158	0.774	0.671	0.000316154	1
Osbpl9	1.40912e-08	-0.138839	0.323	0.286	0.000351126	1
Ubn2	1.41513e-08	0.127986	0.416	0.329	0.000352622	1
Nipbl	1.45697e-08	0.164239	0.469	0.368	0.000363048	1
Cdk19	1.69645e-08	0.23928	0.364	0.269	0.000422722	1
Gm17231	1.72301e-08	-0.126864	0.359	0.315	0.000429338	1
Tcf4	2.06133e-08	-0.176371	0.521	0.512	0.000513642	1
Gcnt1	2.30313e-08	0.245255	0.267	0.184	0.000573895	1
Chd7	2.42084e-08	0.176493	0.419	0.322	0.000603225	1
Arhgap12	2.62978e-08	0.147188	0.355	0.271	0.000655288	1
Cd86	2.9197e-08	0.307238	0.348	0.248	0.00072753	1
Slc7a8	2.94495e-08	0.109907	0.321	0.243	0.000733822	1
E2f3	3.8297e-08	0.21338	0.26	0.18	0.000954286	1
Srrm2	4.00379e-08	0.102289	0.641	0.542	0.000997664	1
Usp50	4.00689e-08	-0.161654	0.433	0.401	0.000998437	1
Apba1	4.03876e-08	0.213041	0.414	0.312	0.00100638	1
Pan3	4.11174e-08	0.143477	0.564	0.46	0.00102456	1
Man1a2	4.12431e-08	0.104806	0.419	0.329	0.0010277	1
Wdfy2	4.16182e-08	0.23677	0.336	0.243	0.00103704	1
Fto	4.2164e-08	0.115731	0.305	0.23	0.00105064	1
Gm37240	4.238e-08	-0.253521	0.54	0.533	0.00105602	1
Cfh	4.27831e-08	0.138724	0.592	0.493	0.00106607	1
Rhobtb1	5.2017e-08	0.232576	0.26	0.18	0.00129616	1
Dcakd	5.45558e-08	0.218802	0.31	0.223	0.00135942	1
Itga6	5.78739e-08	0.291905	0.313	0.22	0.0014421	1
Tns3	6.2392e-08	0.136051	0.511	0.415	0.00155468	1
Sirpa	6.29445e-08	0.184521	0.662	0.556	0.00156845	1
Entpd1	6.63135e-08	0.203593	0.573	0.464	0.0016524	1
Znrf2	6.64308e-08	0.203222	0.27	0.19	0.00165532	1
Sipa1l1	6.93101e-08	-0.116576	0.325	0.292	0.00172707	1
Plek	8.0525e-08	0.134579	0.29	0.212	0.00200652	1
Gm42418	8.37883e-08	-0.224448	0.895	0.877	0.00208784	1
Vav1	1.04172e-07	0.278706	0.251	0.168	0.00259576	1
Ptk2b	1.21806e-07	0.195745	0.266	0.186	0.00303517	1
Arl15	1.28415e-07	0.130658	0.422	0.335	0.00319986	1
Fam91a1	1.40233e-07	0.270164	0.252	0.169	0.00349432	1
Lncpint	1.43662e-07	-0.123934	0.383	0.345	0.00357977	1
Fkbp5	1.44749e-07	0.317299	0.295	0.203	0.00360684	1
Sdk1	1.51685e-07	0.446778	0.277	0.186	0.0037797	1
Dennd1a	2.04009e-07	-0.131921	0.428	0.389	0.00508349	1
Fbrsl1	2.14053e-07	0.13448	0.295	0.222	0.00533377	1
Gm15489	2.25921e-07	-0.155694	0.289	0.262	0.00562949	1
Rffl	2.25979e-07	0.156716	0.286	0.21	0.00563096	1
Tbc1d9	2.26416e-07	0.296804	0.303	0.212	0.00564182	1
Lcp1	2.32804e-07	0.213118	0.287	0.204	0.005801	1
Asb2	2.35896e-07	0.187947	0.256	0.182	0.00587807	1
Clk1	2.47943e-07	0.104648	0.419	0.338	0.00617823	1
Sh3kbp1	2.5745e-07	0.138692	0.517	0.425	0.00641515	1
A630001G21Rik	2.73931e-07	0.212038	0.275	0.195	0.00682582	1
Rock2	2.78704e-07	0.193069	0.517	0.415	0.00694473	1
Picalm	2.83186e-07	0.113498	0.631	0.537	0.00705644	1
Gspt1	3.06795e-07	0.240535	0.31	0.224	0.00764472	1
Exoc4	3.1343e-07	0.166737	0.536	0.438	0.00781006	1
Wasf2	3.16762e-07	0.198381	0.499	0.398	0.00789309	1
Mef2c	3.17171e-07	0.139863	0.858	0.777	0.00790328	1
Sh3pxd2a	3.21092e-07	0.19738	0.273	0.195	0.00800097	1
Foxn3	3.21157e-07	0.136656	0.811	0.722	0.00800258	1
Marcks	3.25527e-07	0.154731	0.369	0.283	0.00811148	1
Cacna1d	3.30726e-07	0.23774	0.423	0.324	0.00824103	1
Sfpq	3.58978e-07	0.133646	0.332	0.257	0.00894502	1
Pik3ap1	3.93224e-07	0.218331	0.376	0.288	0.00979836	1
Cyfip1	3.94685e-07	0.11101	0.463	0.379	0.00983477	1
Kcnk13	4.32147e-07	0.108129	0.351	0.276	0.0107682	1
Pten	4.34976e-07	0.201304	0.435	0.34	0.0108387	1
Stag1	4.38148e-07	0.163038	0.509	0.413	0.0109178	1
Kat6a	4.63352e-07	0.18926	0.268	0.192	0.0115458	1
Cul1	4.65666e-07	0.144538	0.364	0.28	0.0116035	1
Vrk2	4.8294e-07	0.21023	0.342	0.256	0.0120339	1
Gm44686	4.94168e-07	-0.111454	0.387	0.344	0.0123137	1
Ambra1	5.00203e-07	0.113805	0.362	0.283	0.0124641	1
Kcnip4	5.26864e-07	-0.152933	0.299	0.249	0.0131284	1
Prpf4b	5.31866e-07	-0.104348	0.446	0.41	0.013253	1
Bach2	5.63803e-07	0.257702	0.423	0.325	0.0140488	1
Rnf180	6.02136e-07	0.246161	0.441	0.343	0.015004	1
Rbm25	7.01562e-07	0.13432	0.434	0.348	0.0174815	1
Lims1	7.38691e-07	0.146533	0.487	0.395	0.0184067	1
Tubgcp5	7.80498e-07	0.192877	0.348	0.263	0.0194484	1
Lyst	8.28094e-07	-0.133057	0.257	0.227	0.0206344	1
Camk1d	8.35898e-07	0.143453	0.709	0.615	0.0208289	1
Fam102b	8.50541e-07	0.166424	0.277	0.204	0.0211938	1
Mapk14	1.01348e-06	0.133136	0.33	0.252	0.0252538	1
Gm26904	1.03221e-06	-0.209348	0.32	0.315	0.0257207	1
Map3k5	1.03952e-06	0.153352	0.343	0.267	0.0259029	1
Arid1b	1.10643e-06	0.168181	0.398	0.31	0.0275701	1
Cables1	1.20827e-06	0.217289	0.279	0.202	0.0301076	1
Cask	1.24578e-06	0.141717	0.454	0.369	0.0310424	1
Nos1ap	1.31208e-06	0.257767	0.321	0.233	0.0326945	1
Tbc1d16	1.33431e-06	0.197314	0.327	0.244	0.0332484	1
Drg1	1.51051e-06	-0.285984	0.263	0.266	0.0376389	1
Rasal2	1.6572e-06	-0.18674	0.32	0.3	0.041294	1
Phf21a	1.77361e-06	0.164814	0.456	0.366	0.0441947	1
Etv6	1.80217e-06	0.104975	0.548	0.462	0.0449064	1
Bmp2k	1.97204e-06	0.132948	0.54	0.451	0.0491393	1
mt-Co3	5.59806e-47	1.3609	0.282	0.099	1.39493e-42	2
Gm44686	3.92386e-24	0.161229	0.316	0.391	9.77748e-20	2
Prex1	5.97467e-24	-0.16577	0.258	0.393	1.48877e-19	2
Setd5	7.3739e-23	0.183215	0.298	0.35	1.83743e-18	2
Ncor1	2.0798e-22	0.107766	0.283	0.356	5.18243e-18	2
Drg1	4.48625e-22	0.28064	0.239	0.275	1.11788e-17	2
Unc93b1	1.68655e-21	-0.248713	0.477	0.65	4.20254e-17	2
Mllt10	1.81182e-21	-0.134065	0.283	0.41	4.51468e-17	2
Usp34	3.77569e-21	-0.144217	0.297	0.428	9.40828e-17	2
Rnf169	4.34968e-21	-0.325549	0.226	0.378	1.08385e-16	2
Gm37240	4.65257e-20	0.283798	0.507	0.551	1.15933e-15	2
Igf1r	1.02616e-19	-0.145206	0.214	0.325	2.55698e-15	2
Prpf4b	1.27164e-19	0.104178	0.377	0.453	3.16868e-15	2
Mycbp2	1.30579e-19	-0.170423	0.54	0.701	3.25378e-15	2
Usp50	1.38883e-19	0.338767	0.413	0.421	3.46067e-15	2
Ikzf1	1.47996e-19	-0.124682	0.546	0.695	3.68777e-15	2
Pafah1b1	2.2036e-19	-0.1113	0.291	0.406	5.49094e-15	2
Lcp1	2.74902e-19	-0.347181	0.162	0.289	6.85001e-15	2
Zcchc11	3.54686e-19	-0.131731	0.211	0.319	8.83807e-15	2
Rin2	4.79501e-19	-0.255408	0.188	0.307	1.19482e-14	2
Dip2b	5.79583e-19	-0.106407	0.544	0.686	1.4442e-14	2
Strbp	6.46533e-19	0.128245	0.351	0.428	1.61103e-14	2
Tbc1d5	6.68987e-19	-0.272829	0.478	0.65	1.66698e-14	2
Mkln1	7.86548e-19	-0.349792	0.24	0.389	1.95992e-14	2
Dnajc7	1.15016e-18	0.134806	0.244	0.29	2.86596e-14	2
Sipa1	1.21001e-18	0.255813	0.258	0.271	3.0151e-14	2
Map3k3	1.34699e-18	-0.149128	0.281	0.397	3.35642e-14	2
Prkcd	1.41911e-18	-0.175354	0.256	0.377	3.53613e-14	2
Morc3	1.4784e-18	0.128464	0.228	0.283	3.68387e-14	2
Cdk13	1.67119e-18	0.15634	0.273	0.319	4.16427e-14	2
Itga9	1.9563e-18	-0.261163	0.166	0.282	4.8747e-14	2
Ccnd3	2.38905e-18	-0.330835	0.399	0.567	5.95303e-14	2
Gm26542	2.68978e-18	0.141319	0.363	0.426	6.70239e-14	2
Pten	3.21584e-18	-0.133944	0.311	0.429	8.01323e-14	2
Sipa1l1	3.91057e-18	0.288818	0.3	0.315	9.74436e-14	2
Arih1	3.98906e-18	0.114656	0.285	0.344	9.93995e-14	2
Bin2	4.09832e-18	0.227349	0.4	0.439	1.02122e-13	2
Tg	4.17296e-18	0.295567	0.429	0.45	1.03982e-13	2
Map4k4	4.2537e-18	-0.104373	0.365	0.482	1.05994e-13	2
Rsrp1	4.34504e-18	-0.104169	0.517	0.657	1.0827e-13	2
Mir142hg	4.43658e-18	0.27487	0.341	0.366	1.10551e-13	2
Cd37	4.69569e-18	0.109986	0.352	0.419	1.17007e-13	2
Man2b1	5.72288e-18	0.127656	0.348	0.411	1.42603e-13	2
R3hdm2	6.17853e-18	-0.167788	0.188	0.289	1.53957e-13	2
Fnbp1	7.40718e-18	-0.23769	0.293	0.429	1.84572e-13	2
Btbd9	8.74583e-18	-0.107333	0.352	0.479	2.17929e-13	2
Syngr1	9.00012e-18	0.159461	0.24	0.29	2.24265e-13	2
Tsc22d4	1.0195e-17	0.181358	0.351	0.398	2.5404e-13	2
Wdfy2	1.11045e-17	-0.205064	0.217	0.329	2.76703e-13	2
Taf15	1.15725e-17	0.114976	0.256	0.306	2.88365e-13	2
Gnaq	1.17445e-17	-0.144307	0.457	0.596	2.92648e-13	2
Foxp1	1.19353e-17	-0.116996	0.242	0.347	2.97405e-13	2
2610020C07Rik	1.30188e-17	0.215515	0.353	0.401	3.24403e-13	2
Bin1	1.429e-17	0.103743	0.499	0.573	3.56078e-13	2
Psme4	1.76699e-17	-0.11204	0.176	0.266	4.40297e-13	2
Cd81	2.17553e-17	0.21193	0.303	0.343	5.42098e-13	2
Itpr2	2.2021e-17	-0.123988	0.382	0.507	5.48719e-13	2
Lysmd4	2.3556e-17	0.276816	0.867	0.894	5.86969e-13	2
Trip12	2.40415e-17	-0.112772	0.238	0.334	5.99065e-13	2
Hnrnpm	2.68018e-17	-0.136992	0.197	0.291	6.67847e-13	2
Map3k5	2.69191e-17	-0.148521	0.236	0.341	6.70771e-13	2
Dock2	3.31474e-17	-0.102753	0.539	0.676	8.25966e-13	2
Ankrd44	3.71682e-17	-0.107597	0.559	0.698	9.26156e-13	2
Rbm25	4.723e-17	-0.141339	0.313	0.432	1.17688e-12	2
Tmem243	4.7427e-17	0.173415	0.396	0.445	1.18179e-12	2
Adap2	5.70346e-17	0.138104	0.546	0.614	1.42119e-12	2
Ncoa3	5.89355e-17	-0.226326	0.214	0.328	1.46855e-12	2
Nufip2	6.63399e-17	0.140281	0.215	0.258	1.65306e-12	2
Fam196b	6.80713e-17	0.326203	0.382	0.386	1.6962e-12	2
Hnrnpu	7.95486e-17	-0.23281	0.199	0.312	1.98219e-12	2
Clk1	7.99689e-17	-0.11431	0.31	0.415	1.99267e-12	2
Rhoh	8.56276e-17	0.172599	0.264	0.307	2.13367e-12	2
Fam168a	9.49804e-17	-0.102437	0.212	0.306	2.36672e-12	2
Tra2b	9.77582e-17	0.169435	0.244	0.28	2.43594e-12	2
Cacna1d	1.19725e-16	-0.260917	0.286	0.42	2.98332e-12	2
Mvb12b	1.38142e-16	0.111777	0.261	0.31	3.44223e-12	2
Dmtf1	1.43661e-16	0.178308	0.232	0.267	3.57974e-12	2
Rab2a	1.48354e-16	-0.11153	0.169	0.251	3.69668e-12	2
Sh3glb1	1.51788e-16	-0.130437	0.198	0.288	3.78226e-12	2
Eif4g3	1.68085e-16	-0.131792	0.291	0.399	4.18834e-12	2
Stag1	1.68959e-16	-0.246781	0.365	0.511	4.21012e-12	2
Ppp1r9a	1.77696e-16	-0.131197	0.45	0.579	4.42782e-12	2
Srsf5	2.03488e-16	0.13967	0.361	0.406	5.07051e-12	2
Exoc4	2.42539e-16	-0.193263	0.397	0.535	6.04358e-12	2
Atp8a1	2.54102e-16	-0.238719	0.372	0.517	6.33171e-12	2
Spag9	2.82028e-16	-0.207159	0.252	0.37	7.02758e-12	2
Atg10	3.74451e-16	0.104357	0.224	0.279	9.33057e-12	2
Gm26848	3.96826e-16	0.198537	0.286	0.328	9.88811e-12	2
Rap1gds1	4.24715e-16	-0.166048	0.493	0.636	1.0583e-11	2
Gab2	4.27991e-16	-0.151093	0.571	0.717	1.06647e-11	2
Sft2d1	4.66216e-16	0.101336	0.364	0.425	1.16172e-11	2
Rb1	4.96996e-16	-0.117129	0.238	0.334	1.23841e-11	2
Mylip	4.98625e-16	0.20849	0.367	0.396	1.24247e-11	2
Mgat4a	6.46973e-16	0.174354	0.413	0.458	1.61213e-11	2
Kmt2c	6.79152e-16	0.111209	0.337	0.402	1.69231e-11	2
Hnrnph1	7.33901e-16	-0.157623	0.285	0.401	1.82873e-11	2
Adap2os	7.46879e-16	0.148879	0.472	0.527	1.86107e-11	2
Sf3b1	7.69556e-16	0.11911	0.346	0.405	1.91758e-11	2
Tpr	8.53954e-16	0.208453	0.268	0.298	2.12788e-11	2
R3hdm1	9.41696e-16	0.132973	0.263	0.308	2.34652e-11	2
Gfm2	1.12015e-15	0.205101	0.274	0.312	2.7912e-11	2
Trim44	1.16e-15	-0.263203	0.158	0.263	2.8905e-11	2
Fam172a	1.27667e-15	-0.169333	0.379	0.502	3.1812e-11	2
Arid1b	1.29529e-15	-0.153602	0.285	0.392	3.22759e-11	2
Adam10	1.39043e-15	0.114232	0.27	0.315	3.46467e-11	2
Cdk19	1.42719e-15	-0.322101	0.232	0.361	3.55627e-11	2
Srsf7	1.5642e-15	0.124227	0.436	0.504	3.89768e-11	2
Fcho2	1.59896e-15	-0.127599	0.375	0.49	3.98429e-11	2
Kat6a	1.63382e-15	-0.244502	0.164	0.265	4.07114e-11	2
Gm26904	1.7922e-15	0.199211	0.298	0.327	4.46581e-11	2
Ccnl1	1.96142e-15	-0.129283	0.18	0.27	4.88747e-11	2
Camk2d	2.29626e-15	-0.13448	0.445	0.569	5.72181e-11	2
Phkb	2.33591e-15	-0.126177	0.185	0.272	5.82062e-11	2
Znrf2	2.59853e-15	-0.210238	0.169	0.263	6.47501e-11	2
Arhgap45	2.9683e-15	0.220559	0.729	0.772	7.39642e-11	2
Park2	2.982e-15	-0.237442	0.407	0.55	7.43054e-11	2
Wdfy4	3.47608e-15	-0.103331	0.216	0.299	8.66171e-11	2
Golm1	3.63012e-15	0.114908	0.325	0.383	9.04554e-11	2
Atp6v0b	3.7831e-15	0.110064	0.497	0.56	9.42673e-11	2
Retreg1	4.61506e-15	-0.127743	0.265	0.367	1.14998e-10	2
P3h2	4.7599e-15	-0.121149	0.348	0.466	1.18607e-10	2
Kdm3b	4.86617e-15	0.117002	0.25	0.294	1.21255e-10	2
Gtf2h2	5.50315e-15	0.106093	0.334	0.39	1.37128e-10	2
Myo1f	5.92699e-15	-0.168435	0.429	0.56	1.47689e-10	2
Itm2b	6.72009e-15	0.103373	0.465	0.533	1.67451e-10	2
Hnrnpa2b1	7.46897e-15	0.121178	0.601	0.661	1.86112e-10	2
Peak1	7.60216e-15	-0.181748	0.223	0.325	1.89431e-10	2
Ogt	7.80078e-15	-0.111451	0.226	0.318	1.9438e-10	2
Celf1	7.92421e-15	0.172601	0.359	0.392	1.97455e-10	2
Wdfy3	8.05366e-15	-0.216542	0.3	0.419	2.00681e-10	2
Nf1	9.34229e-15	-0.108287	0.387	0.5	2.32791e-10	2
Selplg	9.40236e-15	0.126933	0.535	0.598	2.34288e-10	2
C1qc	9.66479e-15	0.132009	0.462	0.524	2.40827e-10	2
Gm16337	1.04637e-14	0.280095	0.361	0.37	2.60735e-10	2
Ascc3	1.04886e-14	0.131288	0.276	0.319	2.61356e-10	2
Ep300	1.07295e-14	0.103853	0.222	0.263	2.67358e-10	2
Ankrd11	1.21737e-14	-0.172232	0.331	0.45	3.03345e-10	2
Ubash3b	1.22218e-14	-0.18414	0.507	0.647	3.04544e-10	2
Fcrls	1.30015e-14	0.100354	0.238	0.295	3.2397e-10	2
Cdc42	1.36537e-14	0.108724	0.325	0.374	3.40223e-10	2
Erbin	1.53525e-14	-0.182712	0.242	0.347	3.82553e-10	2
Gdi2	1.62412e-14	0.10179	0.321	0.378	4.04698e-10	2
Lpcat2	1.7707e-14	0.147074	0.563	0.621	4.41224e-10	2
Rapgef1	1.86021e-14	0.122919	0.233	0.274	4.63527e-10	2
Phf14	1.9003e-14	0.123799	0.424	0.475	4.73517e-10	2
Nlk	1.99665e-14	-0.133968	0.181	0.266	4.97526e-10	2
Babam2	2.02108e-14	-0.199462	0.23	0.34	5.03612e-10	2
Myh9	2.06784e-14	0.247889	0.256	0.275	5.15264e-10	2
Runx1	2.24018e-14	-0.172115	0.475	0.615	5.58209e-10	2
Kcnk13	2.24266e-14	-0.102082	0.253	0.346	5.58825e-10	2
Gpr34	2.25404e-14	0.126118	0.497	0.553	5.61661e-10	2
Daglb	2.28485e-14	0.166617	0.275	0.309	5.6934e-10	2
Fam105a	2.63665e-14	0.166621	0.594	0.636	6.57001e-10	2
Wwp1	2.68573e-14	-0.229093	0.166	0.262	6.69231e-10	2
8030442B05Rik	2.8405e-14	-0.221284	0.316	0.443	7.07795e-10	2
AI314180	2.95472e-14	-0.250466	0.16	0.259	7.36257e-10	2
Abca1	3.07485e-14	-0.117898	0.313	0.419	7.66191e-10	2
Ctsz	3.08706e-14	0.183127	0.241	0.278	7.69235e-10	2
Rps6ka1	3.28026e-14	0.108657	0.241	0.283	8.17376e-10	2
Lrp1	3.36835e-14	0.167042	0.363	0.398	8.39326e-10	2
Gm17231	3.45559e-14	0.330379	0.336	0.341	8.61064e-10	2
Rabgap1	3.491e-14	-0.134077	0.186	0.27	8.69886e-10	2
Tmsb4x	3.60463e-14	0.150747	0.378	0.427	8.98202e-10	2
Acin1	3.67453e-14	0.138055	0.252	0.291	9.15618e-10	2
Vti1a	3.94598e-14	-0.127873	0.279	0.385	9.83258e-10	2
Kif13b	4.17583e-14	-0.119586	0.174	0.256	1.04053e-09	2
Anks1	4.72535e-14	-0.132214	0.182	0.266	1.17746e-09	2
Fars2	4.73837e-14	-0.106856	0.187	0.269	1.18071e-09	2
Nrip1	6.20722e-14	-0.219902	0.349	0.481	1.54671e-09	2
Cd84	6.27783e-14	-0.249655	0.252	0.37	1.56431e-09	2
Itsn2	6.29942e-14	-0.144997	0.216	0.31	1.56969e-09	2
Arhgap17	6.39141e-14	-0.162949	0.315	0.423	1.59261e-09	2
Gphn	7.42776e-14	-0.142165	0.313	0.424	1.85085e-09	2
Stx16	8.85906e-14	-0.126889	0.23	0.322	2.2075e-09	2
Ivns1abp	9.15375e-14	0.127436	0.669	0.725	2.28093e-09	2
Snx13	9.27221e-14	-0.125456	0.247	0.34	2.31045e-09	2
Man1a	9.43791e-14	-0.183882	0.27	0.38	2.35174e-09	2
Gm15489	1.00174e-13	0.250786	0.263	0.283	2.49613e-09	2
Basp1	1.01142e-13	0.240666	0.423	0.436	2.52025e-09	2
Pitpnc1	1.03672e-13	-0.140413	0.382	0.498	2.5833e-09	2
Arhgap12	1.05632e-13	-0.100225	0.255	0.345	2.63215e-09	2
Snx10	1.18282e-13	-0.358397	0.155	0.268	2.94735e-09	2
Evl	1.27672e-13	0.128354	0.309	0.347	3.18134e-09	2
Gm20388	1.33643e-13	0.137387	0.828	0.895	3.33013e-09	2
Papola	1.34018e-13	-0.131309	0.233	0.325	3.33947e-09	2
Pcmtd1	1.34068e-13	-0.224878	0.167	0.262	3.34071e-09	2
Zmynd11	1.35057e-13	0.10377	0.215	0.259	3.36535e-09	2
A830008E24Rik	1.5888e-13	-0.212117	0.233	0.344	3.95897e-09	2
Dock10	1.70582e-13	-0.180627	0.557	0.692	4.25057e-09	2
2010111I01Rik	1.89411e-13	-0.155196	0.172	0.255	4.71974e-09	2
Camk1d	1.89545e-13	-0.191024	0.573	0.709	4.72309e-09	2
Cltc	1.89923e-13	-0.104874	0.271	0.362	4.73251e-09	2
Abr	1.90823e-13	-0.123248	0.217	0.303	4.75492e-09	2
Lgmn	1.96701e-13	0.144885	0.588	0.641	4.90139e-09	2
Senp2	2.1436e-13	-0.115249	0.174	0.259	5.34143e-09	2
Pcm1	2.2049e-13	0.18653	0.262	0.29	5.49416e-09	2
Plek	2.49554e-13	-0.169654	0.191	0.284	6.21838e-09	2
Cdh23	2.57893e-13	0.136273	0.395	0.446	6.42617e-09	2
Snd1	2.63915e-13	-0.157317	0.199	0.291	6.57623e-09	2
Arpc2	2.84899e-13	0.100621	0.211	0.253	7.09912e-09	2
4930517O19Rik	3.32316e-13	0.311259	0.288	0.297	8.28065e-09	2
Rap1b	3.4719e-13	-0.353976	0.174	0.285	8.65129e-09	2
Apc	3.50788e-13	-0.175205	0.23	0.325	8.74094e-09	2
Lcorl	3.6108e-13	-0.166878	0.188	0.28	8.99739e-09	2
Wdr33	4.02551e-13	-0.118462	0.203	0.284	1.00308e-08	2
Dennd1a	4.20996e-13	-0.225757	0.328	0.448	1.04904e-08	2
Rtn4	4.34636e-13	-0.171592	0.345	0.462	1.08303e-08	2
Fgd2	4.36435e-13	0.108374	0.455	0.508	1.08751e-08	2
Fkbp5	4.41285e-13	-0.313631	0.178	0.288	1.09959e-08	2
Sfi1	4.74592e-13	-0.133367	0.248	0.346	1.18259e-08	2
4930444A19Rik	4.79488e-13	0.181103	0.426	0.459	1.19479e-08	2
Usp9x	5.99293e-13	-0.113285	0.2	0.28	1.49332e-08	2
Anxa3	6.05023e-13	-0.170546	0.257	0.359	1.5076e-08	2
St6gal1	6.96157e-13	-0.137697	0.181	0.268	1.73468e-08	2
Cdk12	7.08353e-13	0.108452	0.259	0.302	1.76507e-08	2
Gon4l	7.22698e-13	0.168354	0.23	0.262	1.80082e-08	2
Nfia	7.26248e-13	-0.104806	0.453	0.571	1.80966e-08	2
Zeb1	7.6399e-13	0.131524	0.357	0.4	1.90371e-08	2
Gm5086	7.75851e-13	-0.169982	0.262	0.366	1.93326e-08	2
Pak2	7.84796e-13	-0.144267	0.209	0.293	1.95556e-08	2
1600010M07Rik	7.97346e-13	0.292286	0.259	0.265	1.98683e-08	2
Lpp	8.05168e-13	-0.271075	0.186	0.291	2.00632e-08	2
Gm43713	8.26291e-13	0.161962	0.289	0.326	2.05895e-08	2
Ctss	8.85126e-13	0.110824	0.577	0.632	2.20556e-08	2
Nr6a1	8.96083e-13	0.134441	0.484	0.541	2.23286e-08	2
Ctsh	1.06567e-12	0.210727	0.301	0.325	2.65544e-08	2
Snhg11	1.11205e-12	0.243667	0.487	0.515	2.77101e-08	2
Wipf1	1.1907e-12	-0.184228	0.274	0.378	2.96699e-08	2
B430010I23Rik	1.46982e-12	0.240798	0.276	0.289	3.66251e-08	2
A630001G21Rik	1.6209e-12	-0.116811	0.185	0.264	4.03896e-08	2
Slmap	1.6372e-12	0.102246	0.211	0.251	4.07957e-08	2
Oxr1	1.64355e-12	-0.124943	0.339	0.441	4.0954e-08	2
Rbm26	1.66347e-12	-0.175383	0.363	0.475	4.14502e-08	2
Setd3	1.66407e-12	-0.230249	0.168	0.259	4.14654e-08	2
Atg16l2	1.81346e-12	0.257168	0.337	0.356	4.51878e-08	2
Rsrc1	1.82336e-12	-0.11093	0.25	0.336	4.54345e-08	2
Cerk	1.83568e-12	0.22638	0.304	0.319	4.57416e-08	2
Qk	1.94731e-12	-0.248216	0.739	0.859	4.85231e-08	2
Papd4	2.01741e-12	-0.184581	0.174	0.256	5.02699e-08	2
Kpna4	2.02581e-12	-0.124227	0.218	0.301	5.04791e-08	2
Nsmce2	2.14608e-12	-0.201462	0.18	0.271	5.3476e-08	2
Tmcc1	2.1615e-12	-0.249584	0.251	0.362	5.38604e-08	2
Ttc28	2.16858e-12	-0.247464	0.402	0.534	5.40368e-08	2
Gm42418	2.19655e-12	0.315055	0.892	0.885	5.47337e-08	2
Ncf1	2.24131e-12	0.100177	0.233	0.269	5.5849e-08	2
Tnrc18	2.68517e-12	-0.167258	0.179	0.26	6.69092e-08	2
Cd86	4.18364e-12	-0.119629	0.245	0.329	1.04248e-07	2
Gm16599	4.55127e-12	0.129023	0.393	0.436	1.13409e-07	2
Pacs1	4.80271e-12	-0.214403	0.185	0.277	1.19674e-07	2
Ulk2	4.86917e-12	-0.168774	0.334	0.444	1.2133e-07	2
Bcas3	5.64334e-12	-0.11342	0.224	0.305	1.40621e-07	2
Spop	5.68409e-12	-0.278986	0.166	0.26	1.41636e-07	2
Phc2	6.41643e-12	-0.129968	0.233	0.316	1.59885e-07	2
Slc16a6	8.79384e-12	0.105415	0.232	0.274	2.19125e-07	2
Creb1	1.04386e-11	-0.352385	0.155	0.257	2.6011e-07	2
Pag1	1.0602e-11	0.115054	0.721	0.766	2.64182e-07	2
Mgea5	1.09565e-11	-0.208353	0.181	0.267	2.73014e-07	2
Rreb1	1.3573e-11	-0.105339	0.625	0.744	3.38213e-07	2
Rab10	1.38338e-11	-0.128583	0.186	0.265	3.4471e-07	2
Bach2	1.43547e-11	-0.179539	0.304	0.412	3.57689e-07	2
Gna15	1.47857e-11	0.138938	0.287	0.322	3.68431e-07	2
Cdk14	1.73687e-11	-0.154772	0.192	0.274	4.32794e-07	2
Bank1	1.89835e-11	-0.327109	0.227	0.341	4.73031e-07	2
Map4k3	2.0019e-11	-0.142705	0.192	0.272	4.98834e-07	2
Itga6	2.00974e-11	-0.132532	0.216	0.297	5.00786e-07	2
Cables1	2.16045e-11	-0.138953	0.191	0.269	5.38341e-07	2
Eml6	2.29631e-11	-0.125146	0.176	0.251	5.72195e-07	2
Mast4	2.42757e-11	-0.356522	0.154	0.256	6.04902e-07	2
Lrrc4	2.43657e-11	0.113831	0.317	0.358	6.07144e-07	2
Cacna1a	2.61084e-11	0.158679	0.426	0.476	6.5057e-07	2
Asph	2.81653e-11	-0.109757	0.245	0.326	7.01823e-07	2
Calm2	4.42395e-11	0.211375	0.265	0.282	1.10236e-06	2
Cd9	4.49655e-11	0.147101	0.232	0.262	1.12045e-06	2
Mgat5	4.56573e-11	0.111792	0.391	0.432	1.13769e-06	2
Zbtb20	4.69261e-11	-0.154922	0.553	0.674	1.16931e-06	2
Vps13c	5.04643e-11	-0.167987	0.197	0.284	1.25747e-06	2
Osbpl8	5.16299e-11	-0.106378	0.185	0.257	1.28651e-06	2
Mertk	5.27598e-11	-0.176978	0.727	0.84	1.31467e-06	2
Phf21a	6.00193e-11	-0.204839	0.34	0.449	1.49556e-06	2
Pnn	6.86605e-11	-0.107775	0.202	0.277	1.71088e-06	2
Pros1	7.37693e-11	0.192673	0.321	0.334	1.83818e-06	2
Meg3	7.90944e-11	0.308921	0.525	0.517	1.97087e-06	2
Siglech	9.42628e-11	-0.143601	0.523	0.636	2.34884e-06	2
Olfr56	1.0938e-10	0.164618	0.327	0.353	2.72554e-06	2
Rbm47	1.1009e-10	-0.121486	0.242	0.328	2.74321e-06	2
P2rx7	1.13258e-10	-0.609761	0.185	0.299	2.82217e-06	2
Zfp644	1.17547e-10	-0.225607	0.184	0.271	2.92903e-06	2
Ptpn1	1.45327e-10	0.16731	0.303	0.326	3.62125e-06	2
Gm44511	1.5922e-10	-0.140356	0.251	0.332	3.96745e-06	2
Immp2l	1.61112e-10	-0.124206	0.246	0.335	4.01458e-06	2
Mctp1	1.86664e-10	-0.204474	0.363	0.469	4.65129e-06	2
Lnpep	2.17017e-10	-0.175791	0.226	0.313	5.40764e-06	2
Specc1	2.25825e-10	0.111182	0.467	0.515	5.6271e-06	2
Gpr183	2.78519e-10	0.173745	0.232	0.253	6.94013e-06	2
Irf2	3.13367e-10	-0.120535	0.28	0.36	7.80849e-06	2
Pid1	3.43812e-10	-0.318996	0.371	0.49	8.56712e-06	2
Sbf2	3.82526e-10	-0.207914	0.305	0.405	9.53178e-06	2
Nkain2	4.01863e-10	-0.824987	0.15	0.261	1.00136e-05	2
Pard3b	4.32904e-10	0.12341	0.294	0.33	1.07871e-05	2
Erp29	5.24782e-10	0.108151	0.228	0.26	1.30765e-05	2
Atxn1	5.63872e-10	-0.156055	0.268	0.361	1.40506e-05	2
Ski	5.81924e-10	-0.112508	0.274	0.354	1.45004e-05	2
Pde4d	6.0851e-10	-0.185907	0.307	0.409	1.51628e-05	2
Washc4	6.56735e-10	-0.221247	0.18	0.262	1.63645e-05	2
Thada	8.2854e-10	-0.112958	0.185	0.25	2.06456e-05	2
Gm48678	8.7078e-10	0.138711	0.427	0.47	2.16981e-05	2
Gm19710	8.74759e-10	0.126549	0.221	0.25	2.17973e-05	2
Larp4b	1.03053e-09	-0.16337	0.18	0.255	2.56787e-05	2
Peli1	1.41831e-09	-0.103439	0.21	0.278	3.53415e-05	2
Ccr5	1.47576e-09	0.147373	0.305	0.333	3.67729e-05	2
Uvrag	1.68138e-09	-0.112018	0.298	0.379	4.18967e-05	2
Tnfrsf11a	1.71934e-09	-0.249903	0.198	0.286	4.28426e-05	2
Ly86	1.93313e-09	-0.129649	0.581	0.692	4.81697e-05	2
Gm32036	2.14212e-09	0.152317	0.501	0.527	5.33774e-05	2
Mitf	2.52274e-09	-0.114829	0.409	0.505	6.28617e-05	2
Gm26733	2.53406e-09	0.112335	0.336	0.376	6.31437e-05	2
Snx29	2.75335e-09	-0.149833	0.653	0.761	6.86079e-05	2
Arhgef1	3.01244e-09	0.105824	0.24	0.269	7.50639e-05	2
Zufsp	5.02646e-09	-0.113144	0.206	0.275	0.000125249	2
Fth1	1.0223e-08	0.252414	0.264	0.262	0.000254736	2
Cst3	1.02645e-08	0.285529	0.84	0.836	0.00025577	2
Plcl1	1.19298e-08	-0.119853	0.678	0.78	0.000297267	2
Arhgap25	1.30468e-08	-0.109198	0.229	0.299	0.000325099	2
Fam102b	1.59179e-08	0.1591	0.23	0.25	0.000396642	2
Gab1	1.63037e-08	-0.217133	0.212	0.297	0.000406256	2
Kcnip4	2.92134e-08	0.134292	0.258	0.285	0.000727939	2
Cx3cr1	3.90264e-08	0.124584	0.745	0.777	0.000972459	2
Tbc1d9	6.97722e-08	-0.119683	0.214	0.284	0.00173858	2
Zfp407	1.17069e-07	-0.144556	0.209	0.276	0.00291714	2
Atp8a2	1.88234e-07	0.311753	0.329	0.307	0.00469041	2
Arid5b	1.99769e-07	-0.162493	0.199	0.268	0.00497785	2
Ext1	2.26349e-07	-0.205258	0.224	0.3	0.00564015	2
Magi1	3.44894e-07	-0.243189	0.18	0.256	0.00859406	2
Slc1a3	5.25199e-07	-0.281983	0.539	0.648	0.0130869	2
Hdac9	5.4088e-07	-0.151206	0.413	0.503	0.0134777	2
Slc9a9	9.33271e-07	-0.271957	0.574	0.676	0.0232553	2
Myo1e	6.66731e-20	1.67538	0.296	0.105	1.66136e-15	3
Etl4	2.94867e-17	1.42974	0.286	0.075	7.3475e-13	3
Csmd3	4.37776e-17	-0.772968	0.821	0.917	1.09085e-12	3
Apobec1	2.13997e-16	1.3419	0.352	0.205	5.33238e-12	3
Apbb2	1.81428e-15	1.06133	0.469	0.294	4.52082e-11	3
Apoe	9.58189e-15	1.68832	0.429	0.273	2.38762e-10	3
Lyst	2.75634e-12	0.853131	0.327	0.237	6.86824e-08	3
Bank1	1.76432e-10	-0.766048	0.122	0.32	4.39632e-06	3
Gm42418	2.41951e-10	-0.615731	0.745	0.898	6.02895e-06	3
P2ry12	2.74597e-10	-0.473693	0.383	0.621	6.8424e-06	3
Siglech	9.90243e-10	-0.650167	0.383	0.619	2.46749e-05	3
Cd9	5.40577e-09	0.888966	0.378	0.243	0.000134701	3
Selplg	1.06606e-08	-0.346244	0.393	0.594	0.000265641	3
4933406I18Rik	1.09302e-08	-0.705746	0.444	0.653	0.000272358	3
Arhgap24	4.85849e-08	0.85827	0.367	0.209	0.00121064	3
Elmo1	8.11915e-08	-0.360621	0.847	0.933	0.00202313	3
Cst3	1.0226e-07	-0.326138	0.684	0.849	0.00254811	3
Itga9	1.09002e-07	-0.543818	0.112	0.257	0.00271611	3
Frmd4a	1.15392e-07	-0.509715	0.653	0.799	0.00287533	3
Csf2ra	1.43608e-07	0.781926	0.301	0.138	0.00357843	3
Apc	1.55023e-07	-0.668814	0.138	0.308	0.00386286	3
Lrmda	1.5746e-07	0.495943	0.663	0.645	0.00392359	3
Fchsd2	2.35704e-07	-0.575971	0.459	0.658	0.00587326	3
8030442B05Rik	2.41411e-07	-0.563481	0.23	0.418	0.00601548	3
Gm15283	2.43868e-07	0.921196	0.296	0.154	0.0060767	3
Mitf	3.14581e-07	0.502688	0.515	0.473	0.00783872	3
P2rx4	3.40102e-07	0.858737	0.286	0.145	0.00847465	3
Slc9a9	4.72458e-07	-0.619277	0.469	0.658	0.0117727	3
Cmtm7	5.80221e-07	-0.60794	0.128	0.281	0.0144579	3
Plxna4	7.47094e-07	-0.514996	0.281	0.469	0.0186161	3
Wdfy2	7.73774e-07	-0.619467	0.143	0.307	0.0192809	3
Dock4	8.61089e-07	-0.405047	0.821	0.901	0.0214566	3
Fgf13	9.00365e-07	0.869149	0.454	0.367	0.0224353	3
Tanc2	1.0122e-06	-0.325063	0.903	0.931	0.025222	3
AU020206	1.2504e-06	0.764366	0.367	0.243	0.0311574	3
Pld1	1.80496e-06	-0.397799	0.235	0.397	0.044976	3
Mrc1	1.57061e-123	4.93395	0.748	0.005	3.91364e-119	4
F13a1	1.66911e-117	4.91947	0.703	0.002	4.15908e-113	4
Plxdc2	1.60909e-98	-3.12496	0.225	0.963	4.00954e-94	4
Dab2	1.10885e-96	4.26759	0.667	0.018	2.76303e-92	4
Csmd3	4.50085e-86	-3.19439	0.18	0.941	1.12152e-81	4
Trps1	1.69659e-81	3.06084	0.721	0.033	4.22756e-77	4
Aoah	6.73071e-73	2.96111	0.514	0.006	1.67716e-68	4
F630028O10Rik	7.13974e-73	3.54347	0.486	0.004	1.77908e-68	4
Gm30489	3.50398e-68	3.27248	0.441	0.002	8.73121e-64	4
Apoe	3.80569e-68	3.26591	0.838	0.261	9.48301e-64	4
Atp5o	1.00315e-67	3.33799	0.649	0.056	2.49965e-63	4
Arhgap15	2.12804e-66	3.23829	0.739	0.092	5.30266e-62	4
Hexb	2.43979e-65	-2.83392	0.252	0.894	6.07948e-61	4
Rbpj	5.20482e-64	3.50947	0.658	0.112	1.29694e-59	4
Itsn1	1.35633e-61	3.11812	0.577	0.036	3.37972e-57	4
Stab1	3.08088e-61	2.63062	0.658	0.176	7.67693e-57	4
P2rx7	2.96461e-60	2.9548	0.676	0.246	7.38722e-56	4
Vav3	1.35551e-58	2.67074	0.459	0.01	3.37765e-54	4
Nav2	4.31021e-58	-2.56368	0.252	0.895	1.07402e-53	4
Tgfbr1	8.40554e-55	-2.23165	0.432	0.913	2.09449e-50	4
Nav3	4.85503e-54	-2.88188	0.162	0.838	1.20978e-49	4
Myo5a	6.42892e-53	2.71261	0.676	0.084	1.60196e-48	4
Gm35188	1.92626e-50	-2.40391	0.315	0.89	4.79984e-46	4
Pid1	9.0511e-50	2.11532	0.829	0.437	2.25535e-45	4
Tanc2	3.69144e-47	-1.80256	0.613	0.942	9.19833e-43	4
Mndal	8.93063e-47	2.25032	0.333	0.003	2.22533e-42	4
Ms4a7	1.69711e-46	2.43987	0.36	0.006	4.22886e-42	4
Itga4	2.10486e-46	2.42681	0.387	0.009	5.24489e-42	4
Plcl1	6.22203e-44	-2.64585	0.198	0.773	1.5504e-39	4
Ldlrad4	2.4291e-43	-2.01991	0.387	0.866	6.05283e-39	4
Slc9a9	3.39484e-42	1.72739	0.865	0.635	8.45927e-38	4
Lyz2	3.68404e-41	2.61363	0.459	0.033	9.1799e-37	4
Cd163	6.39596e-41	2.37589	0.279	0.002	1.59375e-36	4
Colec12	2.15084e-38	2.86795	0.505	0.068	5.35947e-34	4
Psd3	3.59683e-38	2.23484	0.523	0.063	8.96257e-34	4
Numb	7.52482e-37	-2.27011	0.288	0.779	1.87503e-32	4
Rnf150	2.5751e-35	2.12895	0.495	0.057	6.41663e-31	4
Sash1	5.69121e-35	2.29269	0.342	0.018	1.41814e-30	4
Arhgap10	7.23578e-35	1.80362	0.306	0.008	1.80301e-30	4
Pde7b	4.47376e-34	2.36448	0.342	0.017	1.11477e-29	4
Pag1	7.85552e-34	-2.09978	0.315	0.771	1.95744e-29	4
Epb41l2	3.0557e-33	-1.89934	0.351	0.811	7.6142e-29	4
Ms4a6c	7.10717e-33	1.94562	0.324	0.013	1.77097e-28	4
Iqgap2	1.17299e-32	1.8229	0.306	0.011	2.92287e-28	4
Frmd4a	2.05108e-32	-1.8734	0.351	0.807	5.11087e-28	4
Samd4	2.16811e-32	2.19358	0.324	0.017	5.4025e-28	4
Dse	5.68895e-32	2.19193	0.441	0.057	1.41757e-27	4
Rapgef5	5.84583e-32	-2.03947	0.279	0.76	1.45666e-27	4
Nrp1	2.17217e-31	2.4745	0.45	0.073	5.4126e-27	4
Arhgap5	3.93669e-29	-2.06154	0.234	0.714	9.80945e-25	4
Slc1a3	4.58584e-29	-2.81775	0.126	0.636	1.1427e-24	4
Pde3b	1.07593e-25	-1.69905	0.36	0.75	2.681e-21	4
Selplg	2.19721e-25	-2.20957	0.162	0.597	5.475e-21	4
Lpcat2	1.17185e-24	-1.95809	0.216	0.619	2.92e-20	4
Srgap2	1.99441e-24	-1.17342	0.775	0.934	4.96967e-20	4
St8sia4	4.23189e-24	1.89483	0.342	0.037	1.0545e-19	4
Arhgef3	5.96693e-24	1.8326	0.324	0.03	1.48684e-19	4
Elmo1	9.79974e-24	-1.10743	0.802	0.932	2.4419e-19	4
Reps2	1.82266e-23	1.73691	0.279	0.019	4.54171e-19	4
Nrg2	2.28076e-23	1.75367	0.288	0.022	5.6832e-19	4
4933406I18Rik	6.92436e-23	-1.85838	0.243	0.655	1.72541e-18	4
Raph1	1.19934e-22	1.63357	0.333	0.035	2.9885e-18	4
Snx2	2.82242e-22	1.75029	0.604	0.206	7.03289e-18	4
Dennd4a	2.89266e-22	-1.76422	0.27	0.659	7.20793e-18	4
Gm26740	1.09542e-21	1.84293	0.532	0.161	2.72957e-17	4
Snx8	1.42429e-21	1.71788	0.396	0.07	3.54905e-17	4
Eps15	2.36713e-21	1.64999	0.523	0.154	5.89842e-17	4
Mdfic	2.89079e-21	1.73761	0.279	0.025	7.20328e-17	4
Cx3cr1	3.33953e-21	-1.34028	0.396	0.783	8.32144e-17	4
Tmem106a	9.48091e-21	1.53522	0.252	0.017	2.36245e-16	4
Apbb1ip	2.63546e-20	-1.49391	0.387	0.745	6.56703e-16	4
Dst	4.9705e-20	-1.55084	0.315	0.695	1.23855e-15	4
Mctp1	1.12611e-19	1.57238	0.649	0.427	2.80603e-15	4
Chn2	2.64189e-19	-1.51468	0.243	0.608	6.58307e-15	4
Ripor2	5.06967e-19	1.49005	0.288	0.031	1.26326e-14	4
Lysmd4	5.12223e-19	-1.05934	0.721	0.893	1.27636e-14	4
Neat1	8.91955e-19	1.61035	0.495	0.135	2.22257e-14	4
Ctsc	9.78768e-19	1.48279	0.586	0.199	2.43889e-14	4
Ms4a6b	2.9221e-18	1.85869	0.279	0.038	7.28129e-14	4
Bin2	2.92711e-18	-1.94467	0.108	0.441	7.29378e-14	4
Gm12353	3.15595e-18	1.55473	0.577	0.196	7.86401e-14	4
Cdh23	3.66949e-18	-1.86403	0.144	0.443	9.14363e-14	4
Ddx60	4.68241e-18	1.72073	0.342	0.058	1.16676e-13	4
Large1	6.08547e-18	-1.64024	0.261	0.601	1.51638e-13	4
Clec2d	6.60853e-18	1.68167	0.27	0.033	1.64671e-13	4
Hdac9	7.09585e-18	1.36041	0.748	0.464	1.76814e-13	4
Dip2b	7.92802e-18	-1.41521	0.378	0.654	1.9755e-13	4
Dock4	8.22828e-18	-0.988551	0.685	0.904	2.05032e-13	4
8030442B05Rik	9.65284e-18	-2.07871	0.063	0.418	2.4053e-13	4
Inpp5d	9.82893e-18	-0.954198	0.73	0.888	2.44917e-13	4
Wwp1	1.36039e-17	1.54028	0.55	0.219	3.38982e-13	4
Slc24a3	3.84955e-17	-1.97256	0.117	0.43	9.5923e-13	4
Mertk	3.85913e-17	-1.19705	0.586	0.815	9.61618e-13	4
Qk	5.26586e-17	-0.977831	0.649	0.83	1.31215e-12	4
Ap2a2	5.66391e-17	1.68276	0.36	0.073	1.41133e-12	4
Dennd1a	5.89714e-17	1.25641	0.721	0.398	1.46945e-12	4
Rbms1	1.20579e-16	1.50982	0.333	0.063	3.00458e-12	4
A830008E24Rik	1.68981e-16	-1.9267	0.063	0.32	4.21066e-12	4
Lair1	1.7932e-16	-1.49992	0.297	0.548	4.4683e-12	4
Klf12	2.26153e-16	-1.79627	0.153	0.494	5.63529e-12	4
Capn3	2.43718e-16	-1.98207	0.063	0.379	6.07297e-12	4
Auts2	3.38115e-16	2.11061	0.27	0.072	8.42514e-12	4
E130102H24Rik	4.11621e-16	1.18774	0.36	0.074	1.02568e-11	4
Itgb5	5.09853e-16	-1.56711	0.27	0.61	1.27045e-11	4
Ivns1abp	8.84979e-16	-1.25579	0.414	0.72	2.20519e-11	4
Rftn1	9.13647e-16	1.80918	0.351	0.082	2.27663e-11	4
Nr6a1	1.26814e-15	-1.72377	0.234	0.535	3.15994e-11	4
Dclre1c	1.4037e-15	1.37592	0.477	0.141	3.49774e-11	4
Bbs9	1.77197e-15	-1.70269	0.144	0.488	4.41541e-11	4
Gtf2h2	2.00215e-15	-1.78455	0.081	0.386	4.98895e-11	4
Tbc1d4	2.0581e-15	1.51855	0.369	0.081	5.12836e-11	4
Stard8	3.29441e-15	1.71495	0.279	0.053	8.20901e-11	4
Zfhx3	4.38981e-15	-0.975079	0.622	0.857	1.09385e-10	4
Col27a1	6.00827e-15	-1.80406	0.063	0.328	1.49714e-10	4
Med12l	6.62436e-15	-1.47851	0.261	0.555	1.65066e-10	4
Osbpl9	6.65933e-15	1.3475	0.613	0.293	1.65937e-10	4
Basp1	7.35645e-15	-1.60747	0.144	0.444	1.83308e-10	4
Sall1	9.04374e-15	-1.89385	0.045	0.338	2.25352e-10	4
Sparc	9.20213e-15	-1.69868	0.108	0.389	2.29299e-10	4
Maml3	1.0243e-14	-1.08602	0.532	0.808	2.55234e-10	4
P2ry12	1.0742e-14	-1.37806	0.333	0.615	2.6767e-10	4
Hip1	1.87464e-14	1.34567	0.288	0.048	4.67123e-10	4
Pgap1	2.23133e-14	1.26052	0.261	0.038	5.56003e-10	4
Golm1	2.23553e-14	-1.79711	0.072	0.378	5.57049e-10	4
Inpp4a	2.6995e-14	1.23104	0.333	0.07	6.72661e-10	4
Cacnb2	2.95631e-14	-1.66984	0.144	0.483	7.36652e-10	4
Ext1	3.01528e-14	1.39737	0.559	0.265	7.51348e-10	4
Atrnl1	3.65943e-14	1.66935	0.288	0.056	9.11856e-10	4
Cst3	4.43455e-14	-1.28799	0.667	0.844	1.105e-09	4
Siglech	8.15645e-14	-1.39199	0.333	0.613	2.03242e-09	4
Slco2b1	8.64609e-14	-1.18811	0.387	0.651	2.15443e-09	4
Herc2	1.17632e-13	-1.50018	0.207	0.489	2.93115e-09	4
Foxn3	1.26152e-13	-1.01081	0.577	0.779	3.14345e-09	4
Mylip	3.03084e-13	-1.67305	0.108	0.399	7.55224e-09	4
Mlxipl	3.17636e-13	-1.61493	0.063	0.27	7.91485e-09	4
St3gal5	3.54262e-13	-1.60538	0.081	0.294	8.82751e-09	4
Gas6	6.27757e-13	1.43159	0.297	0.063	1.56425e-08	4
Fgf13	1.022e-12	-2.07438	0.108	0.385	2.54661e-08	4
Atp8a2	1.24761e-12	-1.79938	0.081	0.323	3.1088e-08	4
Ccr5	1.40021e-12	-1.81096	0.063	0.336	3.48905e-08	4
Abi3	1.75902e-12	-1.70137	0.054	0.33	4.38311e-08	4
Clcn5	1.82196e-12	1.43741	0.333	0.1	4.53996e-08	4
Lhfpl2	2.56305e-12	-1.61089	0.108	0.38	6.3866e-08	4
Nfxl1	2.59609e-12	1.43944	0.306	0.08	6.46893e-08	4
Csf3r	4.70536e-12	-1.37104	0.225	0.5	1.17248e-07	4
Mgat4a	5.06324e-12	-1.3704	0.225	0.454	1.26166e-07	4
Tmcc1	7.07263e-12	1.23795	0.595	0.316	1.76236e-07	4
Ubash3b	7.89607e-12	-1.1248	0.414	0.612	1.96754e-07	4
Tbc1d16	9.19283e-12	-1.19571	0.144	0.297	2.29067e-07	4
0610040J01Rik	1.16024e-11	-1.4228	0.198	0.479	2.89109e-07	4
Bin1	2.03553e-11	-1.17001	0.333	0.56	5.07213e-07	4
Cadm1	2.60422e-11	-1.41324	0.252	0.555	6.48919e-07	4
Man2a1	2.79733e-11	1.19044	0.279	0.061	6.9704e-07	4
Fam102b	2.90409e-11	-1.25432	0.108	0.25	7.2364e-07	4
Apbb2	8.56179e-11	-1.58898	0.099	0.315	2.13343e-06	4
St3gal6	9.41912e-11	-1.26908	0.261	0.519	2.34706e-06	4
Cltc	1.17409e-10	1.00804	0.64	0.321	2.9256e-06	4
Lsamp	2.26257e-10	1.58908	0.333	0.168	5.63788e-06	4
Tmcc3	2.73308e-10	-0.754774	0.658	0.792	6.81029e-06	4
Lgmn	3.70034e-10	-1.00468	0.423	0.633	9.22049e-06	4
Cd9	4.16759e-10	-1.63122	0.036	0.262	1.03848e-05	4
Adap2	4.90905e-10	-0.944494	0.396	0.602	1.22324e-05	4
Mtss1	4.95642e-10	1.23976	0.441	0.181	1.23504e-05	4
Fcgr2b	6.01579e-10	1.27753	0.351	0.121	1.49902e-05	4
Gab3	6.10738e-10	1.1526	0.252	0.056	1.52184e-05	4
Ptgs1	6.24018e-10	-1.26514	0.153	0.349	1.55493e-05	4
Gpr34	6.46187e-10	-1.08406	0.27	0.547	1.61017e-05	4
Nav1	6.5536e-10	1.18421	0.261	0.062	1.63302e-05	4
Mef2a	7.32965e-10	-0.664265	0.793	0.876	1.8264e-05	4
Macf1	7.45629e-10	-0.784081	0.559	0.795	1.85796e-05	4
Fat3	8.16133e-10	-1.56963	0.126	0.329	2.03364e-05	4
Havcr2	8.74215e-10	-1.53963	0.063	0.292	2.17837e-05	4
Il10ra	1.24562e-09	-1.02236	0.261	0.4	3.10385e-05	4
Anxa3	1.61173e-09	-1.37238	0.126	0.336	4.01611e-05	4
Fgd2	1.66723e-09	-1.0551	0.234	0.502	4.15439e-05	4
Vsir	2.08807e-09	-1.10844	0.189	0.456	5.20306e-05	4
Ehd4	2.36554e-09	1.15948	0.414	0.192	5.89446e-05	4
Pde4d	3.37151e-09	0.962212	0.622	0.367	8.40112e-05	4
Ms4a6d	4.07322e-09	1.1551	0.27	0.072	0.000101496	4
Rasgrp3	4.45799e-09	-1.22357	0.216	0.451	0.000111084	4
Gm16337	4.48045e-09	-1.31227	0.162	0.376	0.000111644	4
Cd200r1	4.62617e-09	1.19852	0.306	0.097	0.000115275	4
Ikzf1	4.84627e-09	-0.882483	0.459	0.657	0.000120759	4
Gm17231	5.15023e-09	-1.26104	0.171	0.346	0.000128333	4
Ly86	5.47197e-09	-0.951	0.423	0.668	0.000136351	4
Ggta1	6.42424e-09	1.04131	0.324	0.103	0.000160079	4
Nrros	6.47222e-09	1.05114	0.477	0.21	0.000161275	4
Rnf216	8.22908e-09	-1.05362	0.396	0.579	0.000205052	4
Ptprk	8.65485e-09	1.13076	0.27	0.074	0.000215662	4
Arhgap18	9.56574e-09	1.15929	0.27	0.074	0.000238359	4
Ctsb	1.13141e-08	0.984054	0.577	0.305	0.000281925	4
Fam105a	1.45318e-08	-0.828401	0.459	0.63	0.000362104	4
Sirpa	1.48901e-08	-0.758833	0.495	0.62	0.000371032	4
Hps4	1.60224e-08	-1.30483	0.09	0.292	0.000399246	4
Pros1	1.67555e-08	-1.14004	0.162	0.337	0.000417512	4
Usp50	1.73256e-08	-1.09708	0.252	0.426	0.00043172	4
B430010I23Rik	1.82174e-08	-1.33698	0.117	0.292	0.000453941	4
Gm32036	1.88743e-08	-1.09765	0.279	0.529	0.000470311	4
Cyp27a1	2.3051e-08	1.20151	0.315	0.105	0.000574384	4
Tnfaip8	2.34187e-08	1.14964	0.351	0.142	0.000583548	4
Ints6l	2.60023e-08	-0.9458	0.279	0.43	0.000647925	4
Elk3	3.34882e-08	-1.12772	0.162	0.331	0.000834458	4
Cadm2	3.68209e-08	1.41462	0.315	0.182	0.000917503	4
Nrip1	4.03719e-08	-1.12015	0.252	0.449	0.00100599	4
Negr1	4.26225e-08	1.39752	0.279	0.092	0.00106207	4
Asph	4.36909e-08	-1.17381	0.144	0.308	0.00108869	4
Adap2os	4.55679e-08	-0.987562	0.333	0.518	0.00113546	4
Peak1	5.21001e-08	0.976343	0.523	0.284	0.00129823	4
Pmepa1	6.86057e-08	-1.14088	0.135	0.366	0.00170952	4
Pwwp2a	7.51477e-08	-1.22297	0.117	0.341	0.00187253	4
Trem2	7.66816e-08	-1.2039	0.126	0.323	0.00191075	4
Hivep2	7.98939e-08	1.24923	0.252	0.076	0.0019908	4
Gpr160	9.144e-08	1.0689	0.252	0.073	0.0022785	4
Lrp1	9.23864e-08	-1.13211	0.198	0.395	0.00230208	4
Gm16599	1.04159e-07	-1.1233	0.243	0.43	0.00259543	4
Dock10	1.06409e-07	-0.784412	0.432	0.66	0.00265149	4
Fgd4	1.10789e-07	1.05804	0.405	0.184	0.00276063	4
Dock8	1.11132e-07	-0.51761	0.685	0.718	0.00276918	4
Plekho1	1.17104e-07	-1.09633	0.225	0.421	0.00291801	4
Tmem135	1.2128e-07	-0.83729	0.297	0.424	0.00302207	4
Adgre1	1.46391e-07	0.955479	0.486	0.243	0.00364777	4
Cyfip1	1.67144e-07	-1.00259	0.261	0.433	0.0041649	4
Arhgap22	1.67349e-07	-1.03938	0.207	0.411	0.00416999	4
Aplp2	1.67657e-07	0.849678	0.279	0.092	0.00417768	4
Chd9	1.91187e-07	-0.621444	0.694	0.799	0.004764	4
Inpp4b	2.069e-07	-0.761052	0.459	0.692	0.00515554	4
4930517O19Rik	2.23357e-07	-1.3066	0.09	0.303	0.00556561	4
Tpk1	2.54514e-07	1.022	0.252	0.076	0.00634199	4
Pik3c2a	3.11857e-07	0.829319	0.378	0.163	0.00777085	4
App	3.38121e-07	0.99053	0.459	0.226	0.00842531	4
Bank1	3.42072e-07	0.934719	0.541	0.296	0.00852376	4
Ssbp2	3.87032e-07	-0.967547	0.252	0.417	0.00964407	4
Prkg1	4.33614e-07	1.27567	0.315	0.142	0.0108048	4
Ttc3	4.80392e-07	0.919989	0.468	0.229	0.0119704	4
Snx3	5.34632e-07	0.745413	0.279	0.102	0.013322	4
Tubgcp5	5.35052e-07	-0.806277	0.225	0.314	0.0133324	4
Csf1r	6.13545e-07	-0.644349	0.631	0.755	0.0152883	4
Nos1ap	6.18236e-07	-0.998889	0.162	0.287	0.0154052	4
Ncoa1	6.24631e-07	0.987162	0.36	0.152	0.0155645	4
Akap8l	6.47932e-07	-0.839733	0.297	0.42	0.0161452	4
Extl3	6.64709e-07	-1.02081	0.207	0.375	0.0165632	4
Agmo	7.42738e-07	-0.937134	0.27	0.489	0.0185075	4
Lcorl	7.4965e-07	0.693968	0.477	0.242	0.0186798	4
Soga1	7.5151e-07	-1.0247	0.18	0.345	0.0187261	4
Arglu1	7.7222e-07	-0.905916	0.306	0.478	0.0192422	4
Ppcdc	8.73488e-07	-1.03139	0.207	0.417	0.0217656	4
Usp40	8.7791e-07	0.335553	0.261	0.133	0.0218758	4
Kcnma1	9.3204e-07	-0.65024	0.144	0.362	0.0232246	4
Cdc42se2	9.39856e-07	0.710108	0.405	0.188	0.0234193	4
Galk2	9.5667e-07	0.756823	0.261	0.09	0.0238383	4
Rasal2	1.09639e-06	0.825525	0.541	0.301	0.0273198	4
Zeb2	1.13868e-06	0.621425	0.892	0.81	0.0283736	4
Slc8a1	1.16808e-06	-0.596274	0.73	0.868	0.0291062	4
Immp2l	1.28887e-06	0.731971	0.541	0.298	0.0321161	4
Lrp6	1.32262e-06	0.980038	0.369	0.169	0.0329571	4
Nfia	1.32929e-06	-0.871024	0.369	0.542	0.0331232	4
Dmxl1	1.40138e-06	0.921773	0.45	0.235	0.0349196	4
Map4	1.49591e-06	-0.98581	0.207	0.415	0.037275	4
Gm31243	1.55659e-06	1.10255	0.459	0.26	0.0387871	4
Hnrnpk	1.64863e-06	0.311169	0.27	0.137	0.0410806	4
Rtn1	1.66375e-06	-1.08915	0.171	0.345	0.0414574	4
Fbrsl1	1.6928e-06	-0.928924	0.153	0.267	0.0421811	4
Tg	1.71661e-06	-0.970057	0.297	0.45	0.0427745	4
Syt1	1.74974e-06	1.19243	0.333	0.159	0.0435999	4
Rapgef2	1.87628e-06	0.565424	0.405	0.204	0.0467533	4
Map4k4	1.91868e-06	-0.920044	0.27	0.454	0.0478098	4
Rsbn1	1.99489e-06	0.198497	0.324	0.198	0.0497086	4
Pcdh9	1.04519e-106	4.20065	0.956	0.16	2.60441e-102	5
Nkain2	1.28459e-73	3.95696	0.838	0.211	3.20095e-69	5
Magi2	2.41968e-72	3.61542	0.926	0.118	6.02937e-68	5
Lrp1b	1.58502e-71	3.45995	0.882	0.122	3.94955e-67	5
Gm11149	3.88647e-70	2.27133	0.676	0.005	9.68431e-66	5
Pde4b	9.89286e-68	4.11325	0.779	0.088	2.4651e-63	5
Gnao1	1.58842e-62	2.43818	0.721	0.016	3.95803e-58	5
Grm3	3.1426e-61	2.82727	0.809	0.035	7.83072e-57	5
Aspa	6.15223e-61	2.96229	0.588	0.004	1.53301e-56	5
Slc24a2	1.86532e-60	3.68666	0.647	0.047	4.648e-56	5
Ncam1	1.05271e-59	2.91924	0.809	0.039	2.62315e-55	5
Edil3	1.89943e-59	3.62978	0.662	0.026	4.73299e-55	5
Mbp	4.02411e-59	3.69263	0.647	0.081	1.00273e-54	5
Npas3	6.14833e-57	3.31258	0.647	0.014	1.53204e-52	5
Cdh20	7.73474e-57	2.21771	0.618	0.009	1.92734e-52	5
Zfp536	8.45778e-57	2.46267	0.588	0.006	2.10751e-52	5
Plp1	3.30639e-56	3.93984	0.706	0.079	8.23885e-52	5
Clmn	2.9732e-55	1.97331	0.529	0.003	7.40863e-51	5
Daam2	1.58872e-53	2.07462	0.515	0.003	3.95877e-49	5
Enpp2	8.41381e-53	2.50228	0.647	0.017	2.09655e-48	5
Tmeff2	8.50602e-51	3.67778	0.574	0.028	2.11953e-46	5
St6galnac3	1.08187e-48	2.87752	0.588	0.014	2.69581e-44	5
Phlpp1	3.26709e-48	2.60217	0.868	0.1	8.14093e-44	5
Kif21a	1.24235e-47	1.82582	0.588	0.02	3.0957e-43	5
Gpm6b	1.50815e-47	2.59826	0.794	0.066	3.758e-43	5
Grid2	2.24793e-47	2.69052	0.735	0.049	5.60139e-43	5
Csrp1	2.89739e-47	1.9156	0.5	0.005	7.21972e-43	5
Arhgap23	4.054e-47	1.898	0.603	0.022	1.01018e-42	5
Sec14l5	5.65208e-47	1.74516	0.426	0.001	1.40839e-42	5
Malat1	9.35822e-47	0.862927	1	1	2.33188e-42	5
Stox2	1.21673e-46	1.95221	0.603	0.02	3.03185e-42	5
Plekhg1	3.19832e-46	2.00775	0.471	0.004	7.96958e-42	5
Limch1	1.2538e-44	1.97765	0.574	0.018	3.12422e-40	5
Pacrg	2.42029e-44	2.69904	0.632	0.028	6.03089e-40	5
C030029H02Rik	3.91046e-44	2.16895	0.412	0.001	9.74408e-40	5
Frmd5	1.77861e-43	3.00772	0.618	0.035	4.43194e-39	5
Mog	1.93339e-43	2.26359	0.485	0.007	4.81763e-39	5
Gjc3	3.40069e-43	2.29144	0.412	0.002	8.47385e-39	5
Dtna	4.34036e-42	2.40726	0.544	0.016	1.08153e-37	5
Pex5l	3.96174e-41	2.92776	0.574	0.023	9.87186e-37	5
Car2	2.05281e-40	1.92178	0.485	0.011	5.11518e-36	5
Erbb4	2.63294e-40	2.34606	0.676	0.048	6.56076e-36	5
Cadm2	2.83879e-40	2.4456	0.897	0.169	7.07369e-36	5
Mapt	2.91254e-40	2.34177	0.676	0.048	7.25746e-36	5
Gm48742	2.99349e-40	1.95105	0.441	0.005	7.45919e-36	5
Lrrc4c	3.60019e-40	2.44699	0.809	0.108	8.97094e-36	5
Mdga2	4.95853e-40	2.68152	0.75	0.078	1.23557e-35	5
Hepacam	9.22681e-40	1.44724	0.412	0.005	2.29914e-35	5
Map7	1.5555e-39	2.69017	0.544	0.021	3.87598e-35	5
Gpc5	4.34839e-39	4.1152	0.338	0.021	1.08353e-34	5
Gm16168	7.61114e-39	2.3661	0.5	0.014	1.89654e-34	5
Lama2	1.72559e-38	1.63707	0.397	0.003	4.29981e-34	5
Tmtc2	2.10156e-38	1.70053	0.471	0.012	5.23666e-34	5
Fa2h	3.54321e-38	1.66205	0.353	0.001	8.82897e-34	5
Ugt8a	3.60587e-38	1.73288	0.397	0.003	8.9851e-34	5
Tubb4a	5.54404e-38	1.89923	0.471	0.011	1.38146e-33	5
Myo6	8.99325e-38	1.87656	0.662	0.057	2.24094e-33	5
Ephb1	2.10459e-37	1.93913	0.441	0.008	5.24422e-33	5
Megf10	2.562e-37	1.49647	0.368	0.002	6.38398e-33	5
Tmod2	1.58541e-36	1.68725	0.456	0.012	3.95052e-32	5
Nedd4	1.65813e-36	1.41583	0.471	0.018	4.13172e-32	5
Nfib	3.41986e-36	2.27248	0.529	0.023	8.5216e-32	5
Unc5c	6.36365e-36	2.06431	0.515	0.022	1.58569e-31	5
Ppp1r16b	7.58907e-36	2.0066	0.456	0.011	1.89104e-31	5
Slain1	1.74244e-35	1.75064	0.412	0.007	4.3418e-31	5
Prickle2	2.68449e-35	2.43386	0.574	0.035	6.6892e-31	5
Ttyh2	2.89381e-35	1.5006	0.426	0.011	7.2108e-31	5
Ncam2	4.65034e-35	2.07115	0.618	0.051	1.15877e-30	5
Plekhh1	6.31622e-35	1.87354	0.412	0.007	1.57387e-30	5
St18	6.51355e-35	2.90848	0.603	0.055	1.62305e-30	5
Scd2	7.6805e-35	1.82755	0.721	0.09	1.91383e-30	5
Naaladl2	1.05839e-34	1.95073	0.574	0.042	2.63731e-30	5
Ano4	1.38292e-34	2.3281	0.441	0.011	3.44597e-30	5
Tmem178b	2.56509e-34	1.95233	0.559	0.035	6.39169e-30	5
B3galt1	2.60637e-34	1.9486	0.691	0.079	6.49455e-30	5
Ttll7	4.03649e-34	2.11415	0.471	0.016	1.00581e-29	5
1700047M11Rik	8.6232e-34	1.55725	0.353	0.003	2.14873e-29	5
Cdh19	2.08675e-33	1.71362	0.382	0.006	5.19975e-29	5
Auts2	9.78373e-33	2.01531	0.647	0.066	2.43791e-28	5
Grik2	9.89756e-33	1.64426	0.603	0.062	2.46627e-28	5
Ank2	1.79967e-32	1.88695	0.956	0.342	4.48441e-28	5
4930402H24Rik	1.88792e-32	1.56846	0.765	0.138	4.70431e-28	5
Mobp	3.08833e-32	1.89788	0.412	0.011	7.69549e-28	5
Fermt2	4.28307e-32	1.38569	0.382	0.009	1.06726e-27	5
Luzp2	9.27821e-32	2.67656	0.441	0.015	2.31195e-27	5
Dgki	1.00872e-31	2.27532	0.529	0.033	2.51353e-27	5
Wdr17	1.28924e-31	3.85252	0.338	0.02	3.21254e-27	5
Prr5l	1.56812e-31	2.46959	0.5	0.032	3.90745e-27	5
Gm44866	2.51331e-31	1.26471	0.265	0	6.26267e-27	5
Kcnq3	2.68919e-31	1.68773	0.515	0.038	6.70093e-27	5
Hecw2	4.22833e-31	2.10601	0.5	0.028	1.05362e-26	5
Zfpm2	5.17015e-31	1.57176	0.397	0.011	1.2883e-26	5
Phactr1	5.72742e-31	1.37927	0.647	0.099	1.42716e-26	5
Srgap1	6.0103e-31	1.32181	0.338	0.005	1.49765e-26	5
Phldb1	6.66207e-31	1.64104	0.382	0.009	1.66006e-26	5
Cdh10	1.64135e-30	1.61788	0.471	0.029	4.08991e-26	5
Shtn1	2.06979e-30	1.82435	0.426	0.015	5.15751e-26	5
Tspan2	5.76596e-30	1.41741	0.338	0.005	1.43676e-25	5
Nrbp2	1.0398e-29	1.31963	0.368	0.01	2.59097e-25	5
Bcas1	1.26532e-29	1.4086	0.338	0.006	3.15293e-25	5
Arhgef10	1.3033e-29	1.53291	0.324	0.003	3.24757e-25	5
Akap6	1.71557e-29	1.36946	0.456	0.033	4.27485e-25	5
Sik3	1.94122e-29	1.20925	0.779	0.186	4.83714e-25	5
Ptk2	2.08654e-29	1.42383	0.559	0.066	5.19923e-25	5
Grb14	2.2981e-29	1.52916	0.324	0.004	5.72641e-25	5
Mal	2.64393e-29	1.88025	0.382	0.01	6.58813e-25	5
Cntn2	4.5769e-29	1.15188	0.324	0.006	1.14047e-24	5
Dixdc1	4.6367e-29	1.60359	0.368	0.008	1.15537e-24	5
Nlgn1	5.59923e-29	2.25045	0.765	0.151	1.39522e-24	5
Dnm3	5.82015e-29	2.24007	0.5	0.033	1.45026e-24	5
Ptn	6.15466e-29	2.07883	0.485	0.032	1.53362e-24	5
Ankrd28	6.98607e-29	1.53752	0.471	0.034	1.74079e-24	5
Pak7	7.45792e-29	2.43305	0.426	0.02	1.85837e-24	5
Ctnna2	7.89703e-29	1.8473	0.603	0.068	1.96778e-24	5
Neat1	8.8233e-29	2.43746	0.721	0.135	2.19859e-24	5
Gm37459	1.06174e-28	2.1144	0.324	0.005	2.64565e-24	5
Acaca	1.10517e-28	1.28285	0.544	0.071	2.75385e-24	5
Ptprd	1.11609e-28	2.19668	0.765	0.292	2.78107e-24	5
A230001M10Rik	4.36146e-28	1.71944	0.309	0.003	1.08679e-23	5
2610035D17Rik	4.37807e-28	1.1621	0.353	0.011	1.09093e-23	5
Ermn	4.5197e-28	1.24954	0.294	0.003	1.12622e-23	5
Cipc	4.72678e-28	1.40604	0.471	0.04	1.17782e-23	5
Map2	5.05566e-28	0.990123	0.456	0.049	1.25977e-23	5
Ppp2r3a	7.35594e-28	1.18009	0.588	0.106	1.83295e-23	5
Fam19a5	1.3768e-27	1.08182	0.309	0.006	3.43072e-23	5
Ppp1r14a	1.6236e-27	0.986879	0.25	0	4.04569e-23	5
Cdc42bpa	1.80756e-27	1.94368	0.647	0.089	4.50408e-23	5
Ank3	2.04588e-27	1.97919	0.544	0.051	5.09793e-23	5
Gramd3	2.17073e-27	1.11838	0.338	0.012	5.40904e-23	5
Fam49b	3.13321e-27	-0.909487	0.779	0.667	7.80734e-23	5
Mag	4.33473e-27	2.03338	0.471	0.031	1.08013e-22	5
Srgap2	5.27342e-27	-1.20123	0.926	0.927	1.31403e-22	5
Pard3	5.70224e-27	1.63276	0.324	0.006	1.42088e-22	5
Mast4	1.00443e-26	2.0414	0.824	0.209	2.50285e-22	5
Hapln2	1.02433e-26	1.3742	0.294	0.004	2.55243e-22	5
A330015K06Rik	1.31491e-26	1.70104	0.353	0.01	3.2765e-22	5
Phf3	2.52199e-26	0.18536	0.5	0.191	6.2843e-22	5
Slc25a12	2.73942e-26	0.948164	0.485	0.085	6.82608e-22	5
Nav2	3.11757e-26	-1.23724	0.912	0.868	7.76837e-22	5
Trps1	3.14177e-26	1.85458	0.515	0.049	7.82867e-22	5
Sptbn1	3.23904e-26	1.12091	0.441	0.049	8.07104e-22	5
Pag1	3.6614e-26	-1.12025	0.809	0.751	9.12347e-22	5
Arap2	3.80616e-26	1.20762	0.441	0.048	9.48419e-22	5
Il1rap	3.88964e-26	1.44114	0.441	0.037	9.6922e-22	5
Slc13a1	4.24005e-26	1.7055	0.25	0.001	1.05654e-21	5
Septin7	6.38499e-26	1.74434	0.735	0.147	1.59101e-21	5
Srcin1	6.99965e-26	1.39463	0.353	0.013	1.74417e-21	5
Atp6v0b	7.06567e-26	-0.676268	0.75	0.535	1.76062e-21	5
Gm28376	7.19606e-26	1.67587	0.368	0.013	1.79311e-21	5
Kif1b	7.82865e-26	1.15629	0.706	0.173	1.95074e-21	5
Cldn11	8.10757e-26	1.64329	0.324	0.007	2.02024e-21	5
Sash1	9.06018e-26	1.54666	0.382	0.022	2.25762e-21	5
CT025619.1	9.91795e-26	1.36022	0.368	0.015	2.47135e-21	5
Capza2	1.00168e-25	-0.487661	0.441	0.285	2.49599e-21	5
Stxbp6	1.00226e-25	1.49991	0.338	0.01	2.49744e-21	5
Arnt2	1.00258e-25	1.0965	0.324	0.009	2.49823e-21	5
Psd3	1.16271e-25	0.8187	0.441	0.072	2.89725e-21	5
Adipor2	1.18898e-25	1.42619	0.529	0.07	2.96271e-21	5
Nckap5	1.25376e-25	1.62408	0.309	0.006	3.12412e-21	5
Kcna1	1.54033e-25	1.28094	0.324	0.009	3.8382e-21	5
Olfml1	1.70134e-25	0.908755	0.25	0.002	4.23939e-21	5
Rcan2	2.38489e-25	1.19091	0.353	0.017	5.94267e-21	5
Siglech	2.66588e-25	-1.18214	0.618	0.601	6.64283e-21	5
Il1rapl1	4.41046e-25	0.994085	0.588	0.128	1.099e-20	5
Ikzf1	4.71408e-25	-1.16525	0.632	0.65	1.17466e-20	5
Atp5o	5.21038e-25	1.13242	0.5	0.069	1.29832e-20	5
Rab8b	7.53693e-25	-0.423521	0.574	0.357	1.87805e-20	5
Nfasc	8.35553e-25	1.35219	0.353	0.014	2.08203e-20	5
Lsamp	1.10496e-24	3.61218	0.588	0.165	2.75334e-20	5
Dock8	1.14652e-24	-1.158	0.721	0.717	2.85689e-20	5
Acap2	1.25356e-24	-0.148927	0.735	0.42	3.12361e-20	5
Sox10	1.27018e-24	1.24683	0.25	0.002	3.16504e-20	5
Mef2a	1.74454e-24	-1.24399	0.809	0.874	4.34706e-20	5
Rorb	2.01702e-24	2.02966	0.338	0.011	5.026e-20	5
Apc	2.067e-24	0.483179	0.721	0.285	5.15056e-20	5
4930419G24Rik	2.84546e-24	1.60446	0.309	0.007	7.09031e-20	5
C2cd5	2.86716e-24	0.435798	0.368	0.077	7.1444e-20	5
Ntm	3.34022e-24	2.97772	0.397	0.086	8.32315e-20	5
Cttnbp2	3.45098e-24	1.01458	0.397	0.04	8.59915e-20	5
Ctss	3.94259e-24	-1.17611	0.603	0.616	9.82414e-20	5
Slc1a2	4.36261e-24	3.09284	0.382	0.077	1.08708e-19	5
Zfhx3	5.1938e-24	-1.25319	0.794	0.849	1.29419e-19	5
Eps15	5.89767e-24	0.291297	0.471	0.161	1.46958e-19	5
1700111E14Rik	5.93195e-24	1.85619	0.353	0.014	1.47812e-19	5
Slc6a1	6.5134e-24	1.15712	0.338	0.016	1.62301e-19	5
Rnf220	9.43163e-24	2.12225	0.544	0.068	2.35017e-19	5
Septin4	9.90027e-24	1.41305	0.324	0.011	2.46695e-19	5
Itpk1	1.26289e-23	1.04297	0.456	0.067	3.14687e-19	5
Tmeff1	1.97589e-23	1.355	0.294	0.007	4.92351e-19	5
Ptprz1	1.98594e-23	2.17044	0.353	0.015	4.94855e-19	5
Efnb3	1.99607e-23	0.932005	0.25	0.003	4.97381e-19	5
Trpm3	2.31005e-23	2.89781	0.382	0.028	5.75619e-19	5
Ankrd12	2.37197e-23	0.14546	0.559	0.227	5.91047e-19	5
Mtus1	2.49031e-23	-0.252582	0.559	0.326	6.20535e-19	5
U2surp	2.57906e-23	0.176897	0.5	0.2	6.42649e-19	5
Akap8l	2.6929e-23	-0.379253	0.632	0.409	6.71017e-19	5
Atp9b	2.7946e-23	-0.37668	0.485	0.31	6.96359e-19	5
Pik3r1	3.27741e-23	-0.246376	0.618	0.365	8.16664e-19	5
Gm26848	3.28526e-23	-0.539585	0.5	0.311	8.18621e-19	5
Ppp1r12a	4.12336e-23	-0.391208	0.588	0.394	1.02746e-18	5
Apod	4.5335e-23	2.17763	0.456	0.039	1.12966e-18	5
Sema6d	4.60622e-23	1.52037	0.456	0.045	1.14778e-18	5
Fign	5.20671e-23	1.1076	0.25	0.003	1.29741e-18	5
Gabrb1	5.49319e-23	2.6832	0.382	0.055	1.36879e-18	5
Dock1	6.04457e-23	0.472265	0.574	0.206	1.50619e-18	5
Klhl2	6.36466e-23	1.45268	0.515	0.079	1.58595e-18	5
Xrcc6	7.39002e-23	0.903356	0.515	0.112	1.84145e-18	5
Vmp1	7.5256e-23	1.27885	0.691	0.168	1.87523e-18	5
Nhsl1	7.52837e-23	1.52775	0.265	0.004	1.87592e-18	5
Alcam	9.6844e-23	1.19319	0.412	0.039	2.41316e-18	5
Otud7a	9.7196e-23	1.53723	0.397	0.029	2.42193e-18	5
Cuedc1	9.79555e-23	1.0535	0.279	0.006	2.44086e-18	5
Gm16599	1.12915e-22	-0.589989	0.588	0.418	2.81362e-18	5
Ctnna3	1.14093e-22	2.07156	0.485	0.05	2.84298e-18	5
Prex2	1.17087e-22	1.9299	0.294	0.007	2.91758e-18	5
Neo1	1.29014e-22	1.48902	0.426	0.036	3.21476e-18	5
Gprc5b	1.36459e-22	0.948138	0.279	0.008	3.40028e-18	5
Jarid2	1.77296e-22	0.237889	0.485	0.18	4.41786e-18	5
Plcg1	1.82517e-22	0.262448	0.353	0.097	4.54795e-18	5
Camk1	2.09909e-22	-0.964552	0.5	0.454	5.2305e-18	5
Herc2	2.10879e-22	-0.638565	0.618	0.474	5.25468e-18	5
Dlg2	2.11254e-22	1.27824	0.706	0.171	5.26402e-18	5
Aatk	2.31106e-22	1.51512	0.397	0.032	5.75869e-18	5
Rgs20	2.53664e-22	2.05053	0.309	0.009	6.3208e-18	5
Gm26694	2.60129e-22	0.330566	0.588	0.238	6.4819e-18	5
Kirrel3	2.8146e-22	2.31607	0.412	0.031	7.01342e-18	5
Enah	2.82236e-22	1.22872	0.338	0.018	7.03275e-18	5
Kif5b	3.1935e-22	0.422422	0.485	0.157	7.95757e-18	5
Plcl2	3.73407e-22	-0.936325	0.706	0.643	9.30456e-18	5
Tgfbr1	4.23741e-22	-1.2116	0.882	0.893	1.05588e-17	5
Npepps	4.29691e-22	0.536547	0.529	0.168	1.0707e-17	5
Spop	4.32215e-22	0.242975	0.544	0.223	1.07699e-17	5
Add3	5.27945e-22	0.564142	0.441	0.116	1.31553e-17	5
Kif1a	5.31735e-22	1.19224	0.353	0.02	1.32498e-17	5
Kctd13	5.38457e-22	1.0932	0.353	0.034	1.34173e-17	5
Pten	5.72965e-22	-0.751562	0.485	0.391	1.42771e-17	5
Usp54	6.13233e-22	1.24982	0.368	0.029	1.52805e-17	5
Ccnl2	6.69268e-22	0.245085	0.515	0.205	1.66768e-17	5
AI314180	7.21429e-22	0.442513	0.588	0.22	1.79766e-17	5
Kcnab1	7.2489e-22	1.88882	0.456	0.045	1.80628e-17	5
Iqsec1	7.63266e-22	1.03881	0.382	0.04	1.90191e-17	5
Tjp2	8.18728e-22	0.925767	0.324	0.025	2.04011e-17	5
Tg	8.33278e-22	-0.857246	0.559	0.441	2.07636e-17	5
Inpp5d	8.48099e-22	-1.03529	0.868	0.882	2.11329e-17	5
Fermt3	1.11804e-21	-0.768514	0.397	0.308	2.78594e-17	5
Tmcc1	1.15851e-21	0.594158	0.779	0.316	2.88678e-17	5
Usp34	1.16236e-21	-0.388163	0.574	0.383	2.89636e-17	5
Dync1li2	1.26332e-21	0.290226	0.368	0.115	3.14795e-17	5
Pde8a	1.42218e-21	1.35452	0.338	0.018	3.5438e-17	5
Mapre2	1.56193e-21	0.283466	0.426	0.15	3.89201e-17	5
Lrch1	1.5817e-21	-0.846615	0.691	0.624	3.94128e-17	5
Osbpl1a	1.62711e-21	0.34962	0.382	0.112	4.05443e-17	5
Ccdc50	1.68271e-21	-0.119697	0.618	0.358	4.19297e-17	5
Rere	1.69727e-21	-0.165729	0.853	0.547	4.22925e-17	5
Cdk14	1.76614e-21	-0.110906	0.485	0.243	4.40087e-17	5
Cdh2	1.7869e-21	1.06332	0.324	0.021	4.4526e-17	5
Ccdc88a	2.09722e-21	0.706871	0.529	0.15	5.22585e-17	5
Garem1	2.18044e-21	1.03987	0.294	0.014	5.43323e-17	5
Spire1	2.18938e-21	-0.138524	0.544	0.3	5.45551e-17	5
Slc20a2	2.20529e-21	0.973913	0.426	0.077	5.49514e-17	5
Map3k3	3.05638e-21	-0.402477	0.544	0.357	7.61588e-17	5
Uty	3.25391e-21	0.10439	0.456	0.187	8.10809e-17	5
Cdk8	3.54079e-21	0.13798	0.559	0.262	8.82295e-17	5
Arid1b	4.63597e-21	-0.290665	0.559	0.354	1.15519e-16	5
Mllt10	5.24708e-21	-0.307126	0.574	0.366	1.30747e-16	5
Ncoa3	6.1553e-21	-0.240341	0.515	0.288	1.53378e-16	5
Ap3b1	6.18932e-21	-0.354154	0.485	0.307	1.54225e-16	5
Unc93b1	6.42537e-21	-1.20644	0.515	0.599	1.60107e-16	5
Tspan5	6.51035e-21	1.29894	0.471	0.074	1.62225e-16	5
Tmem59	6.54772e-21	-0.100565	0.426	0.199	1.63156e-16	5
Usp24	6.68879e-21	-0.607338	0.441	0.332	1.66671e-16	5
Rbm26	7.63869e-21	-0.221923	0.691	0.434	1.90341e-16	5
Phactr3	8.14918e-21	1.42999	0.309	0.012	2.03061e-16	5
P2ry12	8.32807e-21	-0.999777	0.632	0.603	2.07519e-16	5
Gpatch8	8.36215e-21	0.259438	0.676	0.308	2.08368e-16	5
Aplp1	8.96676e-21	1.18123	0.412	0.05	2.23434e-16	5
Pde3b	1.03044e-20	-1.1399	0.706	0.735	2.56765e-16	5
Arhgap45	1.05249e-20	-0.978115	0.809	0.758	2.6226e-16	5
Shisa4	1.08795e-20	0.892809	0.265	0.011	2.71096e-16	5
Ube2e2	1.15175e-20	1.15917	0.603	0.144	2.86993e-16	5
Lysmd4	1.21159e-20	-0.970885	0.956	0.884	3.01903e-16	5
Slc38a2	1.25458e-20	0.651664	0.529	0.16	3.12616e-16	5
Hexb	1.40996e-20	-1.16941	0.794	0.869	3.51334e-16	5
Wsb1	1.42096e-20	-0.829949	0.426	0.353	3.54076e-16	5
Man1a2	1.42383e-20	-0.959146	0.412	0.378	3.5479e-16	5
Adk	1.50518e-20	1.3635	0.426	0.052	3.75061e-16	5
Pias1	1.68364e-20	-0.38829	0.515	0.337	4.19528e-16	5
Gm3764	1.72693e-20	2.15003	0.338	0.02	4.30317e-16	5
Pwwp2a	1.82958e-20	-0.434894	0.485	0.328	4.55894e-16	5
Lims1	2.05003e-20	-0.423742	0.647	0.441	5.10826e-16	5
Trip11	2.12312e-20	0.30072	0.5	0.199	5.2904e-16	5
Fez1	2.18696e-20	0.889698	0.279	0.012	5.44948e-16	5
Otud7b	2.19117e-20	0.899802	0.5	0.118	5.45997e-16	5
Dock3	2.27012e-20	1.06707	0.353	0.035	5.65669e-16	5
Cux1	2.27886e-20	-0.401867	0.676	0.47	5.67847e-16	5
Ttc8	2.29604e-20	0.360105	0.294	0.067	5.72126e-16	5
Leng9	2.29791e-20	0.324689	0.294	0.069	5.72592e-16	5
Nisch	2.65856e-20	-0.108122	0.515	0.272	6.62461e-16	5
Atrx	3.09769e-20	-0.223949	0.559	0.339	7.71883e-16	5
Jam3	3.58167e-20	1.09699	0.353	0.038	8.92481e-16	5
Bcan	3.59695e-20	1.37314	0.265	0.007	8.96288e-16	5
Abhd17b	3.8013e-20	0.634795	0.397	0.087	9.47208e-16	5
Ubr3	3.80626e-20	-0.214665	0.426	0.24	9.48443e-16	5
Creb1	3.83082e-20	-0.203243	0.426	0.221	9.54563e-16	5
Syngr1	3.87895e-20	-0.352913	0.441	0.27	9.66556e-16	5
Ugp2	4.17239e-20	0.613726	0.353	0.076	1.03968e-15	5
Krit1	4.46556e-20	0.119846	0.441	0.188	1.11273e-15	5
Kidins220	4.4689e-20	0.30789	0.5	0.188	1.11356e-15	5
Cep350	4.499e-20	-0.224342	0.353	0.187	1.12106e-15	5
Dennd4a	4.62383e-20	-0.993213	0.691	0.642	1.15217e-15	5
Gabbr1	5.01461e-20	0.256399	0.309	0.09	1.24954e-15	5
Irf2	5.06768e-20	-0.75064	0.412	0.334	1.26276e-15	5
Retreg1	5.06809e-20	-0.413918	0.485	0.332	1.26287e-15	5
Ehbp1	5.13812e-20	0.295068	0.426	0.154	1.28032e-15	5
Zfp445	5.21766e-20	-0.117866	0.353	0.162	1.30014e-15	5
Rora	5.22711e-20	2.48326	0.368	0.08	1.30249e-15	5
Arid4b	5.31335e-20	0.135139	0.515	0.234	1.32398e-15	5
Kdm2a	5.44288e-20	-0.589239	0.397	0.288	1.35626e-15	5
Rasal2	5.75726e-20	-0.17134	0.544	0.305	1.43459e-15	5
Ccser1	5.90896e-20	0.393177	0.309	0.062	1.47239e-15	5
Maml3	5.95634e-20	-1.1281	0.765	0.797	1.4842e-15	5
Zfp950	6.38854e-20	-0.207777	0.412	0.226	1.5919e-15	5
Smg7	6.54749e-20	0.245962	0.353	0.108	1.6315e-15	5
Enox1	6.7731e-20	1.16365	0.338	0.028	1.68772e-15	5
Kcnj10	6.82276e-20	0.906339	0.25	0.009	1.7001e-15	5
Sdcbp	7.42088e-20	-0.464833	0.309	0.199	1.84914e-15	5
Ankrd44	7.88409e-20	-0.860313	0.706	0.654	1.96456e-15	5
Ralgps1	9.91051e-20	0.422197	0.485	0.172	2.4695e-15	5
Phc3	1.00381e-19	0.248497	0.471	0.191	2.50129e-15	5
Mat2a	1.00977e-19	0.592885	0.456	0.134	2.51613e-15	5
Stag1	1.01951e-19	-0.148059	0.735	0.459	2.54041e-15	5
Ldlrad4	1.04451e-19	-1.10939	0.838	0.847	2.60272e-15	5
Adam11	1.09758e-19	0.983121	0.265	0.01	2.73495e-15	5
Prkcd	1.10067e-19	-0.437659	0.5	0.335	2.74266e-15	5
Ivns1abp	1.14336e-19	-1.05993	0.706	0.708	2.84902e-15	5
Hdac8	1.18768e-19	0.4769	0.574	0.225	2.95946e-15	5
Stmn4	1.19684e-19	1.10431	0.279	0.012	2.98229e-15	5
Mink1	1.2187e-19	0.550189	0.412	0.107	3.03676e-15	5
Fyb	1.21962e-19	-1.17771	0.647	0.678	3.03905e-15	5
Skap2	1.38386e-19	-0.769074	0.603	0.511	3.44829e-15	5
Fryl	1.50379e-19	0.455492	0.544	0.201	3.74715e-15	5
Gm32036	1.5683e-19	-0.731461	0.632	0.516	3.90788e-15	5
1600010M07Rik	1.59893e-19	-0.39811	0.426	0.259	3.98421e-15	5
Mtch2	1.64329e-19	0.475302	0.309	0.059	4.09475e-15	5
Rab10	1.71686e-19	-0.103833	0.456	0.235	4.27808e-15	5
Dip2c	1.73875e-19	-0.213208	0.485	0.274	4.33262e-15	5
Palm2	1.76562e-19	1.34404	0.25	0.006	4.39956e-15	5
Rapgef5	1.83392e-19	-0.989466	0.75	0.74	4.56976e-15	5
Adgrb3	1.87711e-19	2.11179	0.544	0.094	4.67737e-15	5
Rabgap1	1.93956e-19	0.425833	0.588	0.235	4.833e-15	5
Zfand6	2.18917e-19	-0.131784	0.456	0.242	5.45498e-15	5
Sh3d19	2.44524e-19	0.982454	0.25	0.008	6.09305e-15	5
Arfgef2	2.72652e-19	0.247661	0.324	0.09	6.79395e-15	5
Lcor	2.75423e-19	-0.590006	0.426	0.32	6.863e-15	5
Pstpip2	2.83531e-19	1.28096	0.324	0.023	7.06503e-15	5
Tns3	3.00189e-19	-0.560195	0.618	0.465	7.48011e-15	5
Lgmn	3.02857e-19	-0.949922	0.632	0.625	7.54658e-15	5
4930444A19Rik	3.13518e-19	-0.771395	0.559	0.446	7.81225e-15	5
St3gal4	3.18102e-19	0.820192	0.382	0.075	7.92647e-15	5
Gsap	3.22413e-19	-0.481504	0.426	0.291	8.03388e-15	5
Htra1	3.24033e-19	1.04375	0.265	0.009	8.07426e-15	5
Phf14	3.3364e-19	-0.482781	0.632	0.455	8.31365e-15	5
Papd4	3.35728e-19	-0.266993	0.397	0.226	8.36566e-15	5
Fam171b	3.39241e-19	0.877093	0.294	0.021	8.4532e-15	5
Anln	3.62636e-19	1.54103	0.265	0.008	9.03616e-15	5
Tnik	3.7357e-19	1.89161	0.412	0.041	9.30861e-15	5
Rnf216	3.78861e-19	-0.714743	0.721	0.568	9.44046e-15	5
Prdx6	4.01445e-19	1.17866	0.294	0.015	1.00032e-14	5
Rapgef6	4.52938e-19	-0.424223	0.471	0.308	1.12863e-14	5
Gnai2	4.69582e-19	-0.129763	0.294	0.132	1.1701e-14	5
Arih1	4.7511e-19	-0.265149	0.515	0.321	1.18388e-14	5
Dock2	4.88439e-19	-0.949011	0.632	0.634	1.21709e-14	5
Rnpc3	5.09966e-19	0.547798	0.368	0.089	1.27073e-14	5
Gm4593	5.10384e-19	1.44245	0.412	0.048	1.27177e-14	5
Rasa3	5.16063e-19	0.19089	0.397	0.154	1.28593e-14	5
Mgat4a	5.38491e-19	-1.14751	0.397	0.446	1.34181e-14	5
Il6ra	5.51426e-19	-0.990228	0.368	0.36	1.37404e-14	5
Aff4	6.17833e-19	-0.198581	0.368	0.196	1.53952e-14	5
Cep170	6.60579e-19	-0.27526	0.456	0.277	1.64603e-14	5
Ly86	6.77164e-19	-1.10821	0.676	0.658	1.68736e-14	5
Nr3c1	6.81654e-19	-0.144149	0.515	0.29	1.69855e-14	5
Dmd	6.96076e-19	1.46349	0.485	0.08	1.73448e-14	5
Daam1	6.98598e-19	0.847272	0.456	0.098	1.74077e-14	5
Clic4	7.02588e-19	0.747749	0.279	0.023	1.75071e-14	5
Apoe	7.11913e-19	0.891345	0.809	0.271	1.77395e-14	5
Gnb1	8.23696e-19	-0.168333	0.412	0.222	2.05249e-14	5
Appl2	8.29097e-19	0.824906	0.5	0.137	2.06594e-14	5
Numb	8.7605e-19	-1.16041	0.721	0.76	2.18294e-14	5
Sesn1	8.96823e-19	-0.389309	0.397	0.251	2.2347e-14	5
Cmip	9.2477e-19	-0.55929	0.426	0.306	2.30434e-14	5
Nrxn1	9.363e-19	2.90483	0.603	0.221	2.33307e-14	5
Bcl2	9.36849e-19	0.574694	0.368	0.078	2.33444e-14	5
Spock3	9.39109e-19	1.55599	0.338	0.024	2.34007e-14	5
Baz2b	9.54452e-19	0.350347	0.824	0.419	2.3783e-14	5
Hipk2	1.00078e-18	0.581814	0.618	0.232	2.49375e-14	5
R3hdm1	1.03239e-18	0.15707	0.588	0.286	2.5725e-14	5
Ralgapa1	1.04036e-18	0.438256	0.544	0.201	2.59238e-14	5
Lrba	1.05509e-18	-0.210296	0.529	0.299	2.62907e-14	5
Bicd1	1.07754e-18	0.77979	0.279	0.021	2.68503e-14	5
Arhgap17	1.10605e-18	-0.811615	0.426	0.389	2.75607e-14	5
Vps54	1.11044e-18	-0.223848	0.382	0.208	2.767e-14	5
Cept1	1.16072e-18	-0.178411	0.353	0.187	2.89229e-14	5
Gphn	1.2544e-18	0.955079	0.897	0.377	3.12571e-14	5
Cbl	1.34073e-18	-0.591021	0.353	0.254	3.34083e-14	5
Ptprm	1.3456e-18	-0.46054	0.632	0.445	3.35296e-14	5
Dennd5b	1.39541e-18	0.894745	0.294	0.02	3.47708e-14	5
Sft2d1	1.41721e-18	-0.673645	0.5	0.404	3.5314e-14	5
Dnm2	1.43743e-18	-0.141068	0.618	0.382	3.58179e-14	5
Smarcad1	1.45817e-18	-0.359305	0.279	0.165	3.63346e-14	5
Rabgap1l	1.46928e-18	0.856345	0.544	0.157	3.66115e-14	5
Dpysl2	1.48126e-18	0.473786	0.5	0.181	3.69101e-14	5
Pak1	1.48626e-18	0.763702	0.574	0.185	3.70347e-14	5
Oxct1	1.55566e-18	-0.347298	0.5	0.317	3.8764e-14	5
Cyth1	1.58346e-18	0.670623	0.382	0.083	3.94567e-14	5
Glul	1.64751e-18	0.666098	0.5	0.149	4.10526e-14	5
Slc4a4	1.8166e-18	2.35979	0.338	0.026	4.5266e-14	5
Cnp	1.83195e-18	0.786245	0.309	0.041	4.56484e-14	5
Atp2c1	1.84345e-18	-0.411516	0.485	0.33	4.59351e-14	5
Dusp12	1.97776e-18	0.311567	0.338	0.108	4.92819e-14	5
Ubr5	2.10744e-18	0.140645	0.471	0.198	5.25133e-14	5
Ankib1	2.12243e-18	0.545868	0.426	0.125	5.28867e-14	5
Dnajc19	2.32618e-18	-0.218919	0.338	0.178	5.79638e-14	5
Meis2	2.36492e-18	1.34875	0.294	0.017	5.89291e-14	5
Rgs10	2.5337e-18	-0.791637	0.5	0.442	6.31346e-14	5
Nav3	2.55116e-18	-1.24085	0.779	0.811	6.35699e-14	5
Arhgef12	2.55253e-18	0.525455	0.5	0.176	6.36038e-14	5
Atp1a2	2.82801e-18	2.02329	0.338	0.025	7.04685e-14	5
Mier1	2.8631e-18	0.110631	0.456	0.208	7.13426e-14	5
Atf7ip	3.15401e-18	-0.253408	0.471	0.283	7.85916e-14	5
Zfp740	3.25694e-18	0.460863	0.412	0.128	8.11565e-14	5
Astn2	3.68215e-18	0.753469	0.368	0.073	9.17518e-14	5
Gng2	3.6885e-18	-0.727524	0.353	0.292	9.19101e-14	5
Bmp2k	3.69836e-18	-0.308659	0.691	0.496	9.21557e-14	5
Supt3	3.75911e-18	-0.420677	0.324	0.2	9.36696e-14	5
Dyrk1a	4.16781e-18	-0.256068	0.426	0.255	1.03854e-13	5
Dapp1	4.42395e-18	-0.784981	0.426	0.394	1.10236e-13	5
Ptprc	4.42949e-18	-0.77481	0.662	0.572	1.10374e-13	5
Lamp2	4.55028e-18	-0.190686	0.485	0.282	1.13384e-13	5
Gng12	4.6348e-18	0.256374	0.368	0.122	1.1549e-13	5
Csf3r	4.82309e-18	-0.974406	0.5	0.488	1.20182e-13	5
Brip1os	4.89354e-18	-0.117223	0.426	0.225	1.21937e-13	5
Actb	5.11726e-18	-0.120027	0.353	0.176	1.27512e-13	5
Tanc2	5.1578e-18	-0.982597	0.941	0.928	1.28522e-13	5
Glg1	5.23652e-18	0.193962	0.632	0.314	1.30484e-13	5
Mvb12b	5.34428e-18	-0.357069	0.441	0.291	1.33169e-13	5
Tnrc6b	5.38425e-18	-0.139049	0.676	0.418	1.34165e-13	5
Efr3b	5.48002e-18	1.22915	0.279	0.013	1.36551e-13	5
Nrd1	5.64538e-18	-0.268323	0.441	0.254	1.40672e-13	5
Specc1	5.90131e-18	-0.604511	0.647	0.497	1.47049e-13	5
Ndrg2	6.08265e-18	1.1181	0.265	0.012	1.51567e-13	5
Leng8	6.10242e-18	-0.214842	0.338	0.181	1.5206e-13	5
Dip2a	6.10603e-18	1.42321	0.397	0.045	1.5215e-13	5
Agpat4	6.12112e-18	1.03959	0.294	0.022	1.52526e-13	5
Rb1cc1	6.19495e-18	-0.239679	0.412	0.236	1.54366e-13	5
Cpsf6	6.56896e-18	-0.477512	0.368	0.257	1.63685e-13	5
Rtn3	6.60252e-18	-0.364474	0.603	0.405	1.64522e-13	5
Tmem117	6.60539e-18	1.63011	0.265	0.01	1.64593e-13	5
Senp6	6.80725e-18	-0.166986	0.441	0.24	1.69623e-13	5
Itgb5	7.01952e-18	-0.728226	0.706	0.593	1.74912e-13	5
Ubl3	7.27019e-18	-0.256047	0.412	0.226	1.81159e-13	5
Gm42413	7.2894e-18	1.45951	0.338	0.028	1.81637e-13	5
Camk2d	7.37342e-18	-0.632958	0.662	0.528	1.83731e-13	5
Arsb	7.39622e-18	-0.879017	0.794	0.72	1.84299e-13	5
1700020I14Rik	7.47044e-18	-0.175097	0.25	0.117	1.86148e-13	5
Ptp4a2	7.59448e-18	-0.214449	0.485	0.29	1.89239e-13	5
Pcbp2	8.12608e-18	-0.178709	0.397	0.22	2.02486e-13	5
Asph	8.15632e-18	-0.399799	0.456	0.297	2.03239e-13	5
Tbcd	8.27045e-18	0.535214	0.382	0.103	2.06083e-13	5
Tmem164	8.62003e-18	-0.108131	0.5	0.29	2.14794e-13	5
Usp15	8.68133e-18	-0.200855	0.382	0.226	2.16321e-13	5
Ccny	8.80298e-18	-0.207366	0.368	0.207	2.19353e-13	5
Gm16337	9.48075e-18	-0.885778	0.412	0.366	2.36241e-13	5
Slc22a23	9.48247e-18	1.07158	0.25	0.011	2.36284e-13	5
Sat1	1.01496e-17	-0.300748	0.574	0.381	2.52907e-13	5
Gpr34	1.01541e-17	-1.06442	0.529	0.536	2.5302e-13	5
2410089E03Rik	1.02513e-17	0.271287	0.368	0.124	2.55442e-13	5
Zfyve9	1.0635e-17	0.437614	0.353	0.094	2.65004e-13	5
Rbm33	1.14583e-17	-0.236224	0.338	0.193	2.85517e-13	5
Gm38304	1.14937e-17	1.02017	0.25	0.009	2.86399e-13	5
Asxl1	1.17891e-17	-0.475283	0.382	0.254	2.9376e-13	5
Acsl3	1.19561e-17	1.39933	0.338	0.028	2.97923e-13	5
Btaf1	1.19884e-17	-0.271663	0.324	0.197	2.98726e-13	5
Gns	1.23705e-17	-0.527503	0.485	0.371	3.08248e-13	5
Sltm	1.41729e-17	0.108027	0.647	0.35	3.5316e-13	5
Atp7a	1.46358e-17	-0.449451	0.324	0.212	3.64695e-13	5
Csnk1a1	1.49888e-17	0.132506	0.485	0.231	3.73491e-13	5
Eif4h	1.56748e-17	-0.217258	0.279	0.142	3.90584e-13	5
Gm26936	1.57142e-17	0.635008	0.515	0.168	3.91567e-13	5
Tsc22d4	1.65736e-17	-0.269517	0.574	0.379	4.12982e-13	5
Gls	1.6582e-17	-0.218092	0.412	0.242	4.1319e-13	5
Srgap3	1.66343e-17	0.902566	0.338	0.048	4.14494e-13	5
Nos1ap	1.72621e-17	-0.482296	0.412	0.278	4.30138e-13	5
Rab14	1.80585e-17	-0.227164	0.382	0.222	4.49983e-13	5
Uvrag	1.80596e-17	-0.465917	0.471	0.351	4.5001e-13	5
Usp37	1.80601e-17	0.234964	0.426	0.168	4.50022e-13	5
Ube2d1	1.88694e-17	0.751376	0.368	0.074	4.70188e-13	5
Kat6b	1.93139e-17	0.331981	0.397	0.129	4.81265e-13	5
Sybu	1.98718e-17	1.24569	0.294	0.019	4.95165e-13	5
Hnrnpa3	2.14512e-17	-0.302911	0.368	0.228	5.34521e-13	5
AC149090.1	2.16905e-17	-0.723538	0.721	0.624	5.40484e-13	5
Cpeb3	2.17753e-17	0.937358	0.397	0.072	5.42598e-13	5
4930517O19Rik	2.21541e-17	-0.459069	0.441	0.29	5.52036e-13	5
Sppl3	2.29786e-17	-0.62469	0.382	0.31	5.72581e-13	5
Gm36975	2.35029e-17	0.87076	0.382	0.074	5.85645e-13	5
Ppp3ca	2.36038e-17	-0.587917	0.75	0.614	5.88159e-13	5
Cyld	2.45767e-17	-0.21619	0.353	0.202	6.12402e-13	5
Ube4a	2.58154e-17	0.436795	0.382	0.111	6.43269e-13	5
Etnk1	2.59226e-17	0.334117	0.441	0.166	6.45938e-13	5
Rev3l	2.67448e-17	0.361624	0.353	0.1	6.66428e-13	5
Kcnma1	2.79803e-17	-0.422287	0.544	0.348	6.97214e-13	5
Phf21a	2.821e-17	-0.137634	0.647	0.41	7.02937e-13	5
Atp5c1	2.85093e-17	0.361983	0.294	0.074	7.10396e-13	5
Fgd4	2.91852e-17	-0.340365	0.324	0.189	7.27237e-13	5
Sf3b1	2.95482e-17	-0.417808	0.544	0.383	7.36281e-13	5
Sirpa	2.98996e-17	-0.862155	0.662	0.614	7.45039e-13	5
Stxbp3	3.02367e-17	0.111053	0.368	0.158	7.53438e-13	5
C130071C03Rik	3.02455e-17	0.928134	0.324	0.037	7.53658e-13	5
Lpcat2	3.07204e-17	-1.05848	0.544	0.605	7.6549e-13	5
Ccni	3.12261e-17	-0.251656	0.309	0.174	7.78092e-13	5
Smg1	3.14623e-17	-0.534841	0.441	0.342	7.83977e-13	5
Igsf8	3.15581e-17	0.898322	0.338	0.048	7.86365e-13	5
Rnf169	3.16498e-17	-0.346589	0.485	0.327	7.88651e-13	5
Ckap5	3.22274e-17	0.518263	0.426	0.136	8.03041e-13	5
Plekha1	3.37226e-17	0.334651	0.412	0.146	8.403e-13	5
Gm43713	3.41062e-17	-0.23803	0.515	0.31	8.49859e-13	5
Taok1	3.49351e-17	-0.439841	0.382	0.266	8.70512e-13	5
4930473A02Rik	3.53134e-17	-0.15906	0.309	0.14	8.79939e-13	5
Nsd1	3.55158e-17	-0.417081	0.706	0.518	8.84983e-13	5
Laptm4a	3.83461e-17	0.234336	0.324	0.111	9.55509e-13	5
Acox1	3.87535e-17	0.25865	0.309	0.094	9.6566e-13	5
Rtn1	4.05225e-17	-0.8148	0.397	0.337	1.00974e-12	5
Rnf130	4.1003e-17	0.385577	0.456	0.177	1.02171e-12	5
AY036118	4.32339e-17	-0.515581	0.794	0.626	1.0773e-12	5
Sfmbt1	4.44404e-17	-0.337883	0.471	0.32	1.10737e-12	5
Klf7	4.48552e-17	0.106219	0.382	0.162	1.1177e-12	5
Usp47	4.52227e-17	-0.124237	0.338	0.166	1.12686e-12	5
Marcks	4.69976e-17	-0.760668	0.368	0.33	1.17109e-12	5
Gna12	4.99194e-17	-0.298376	0.515	0.331	1.24389e-12	5
Kmt2a	5.12087e-17	0.170861	0.412	0.175	1.27602e-12	5
Srsf11	5.14071e-17	-0.437688	0.5	0.359	1.28096e-12	5
Ptprk	5.14544e-17	1.37842	0.456	0.072	1.28214e-12	5
Arhgap32	5.49899e-17	0.460503	0.324	0.079	1.37024e-12	5
Znrf2	5.54373e-17	-0.622803	0.294	0.232	1.38139e-12	5
Xpo7	5.56472e-17	0.104199	0.368	0.155	1.38662e-12	5
Ppp2r2a	5.68864e-17	0.312873	0.397	0.15	1.41749e-12	5
Wdr26	5.71989e-17	-0.439054	0.353	0.249	1.42528e-12	5
Lcp2	5.9431e-17	-0.435905	0.397	0.27	1.4809e-12	5
Nr6a1	5.98695e-17	-1.02079	0.559	0.522	1.49183e-12	5
Prkacb	6.04538e-17	0.136079	0.279	0.092	1.50639e-12	5
Plek	6.55071e-17	-0.690841	0.338	0.253	1.63231e-12	5
Tulp4	6.64506e-17	0.589453	0.574	0.218	1.65582e-12	5
Dmxl1	6.97952e-17	0.162085	0.5	0.237	1.73916e-12	5
Plxdc2	7.09901e-17	-0.792531	0.971	0.932	1.76893e-12	5
Desi2	7.35789e-17	0.241824	0.382	0.136	1.83344e-12	5
Bin2	7.38803e-17	-0.966377	0.426	0.427	1.84095e-12	5
Pak2	7.76452e-17	-0.156711	0.441	0.263	1.93476e-12	5
Sh3gl1	7.82227e-17	-0.200828	0.309	0.164	1.94915e-12	5
Hip1	7.91894e-17	0.749349	0.324	0.051	1.97324e-12	5
Phip	8.13133e-17	-0.316469	0.456	0.297	2.02616e-12	5
Fam208b	8.46239e-17	-0.509288	0.265	0.18	2.10866e-12	5
Hck	8.65927e-17	-0.838746	0.324	0.309	2.15772e-12	5
Mical3	8.69395e-17	0.320667	0.338	0.097	2.16636e-12	5
Gm37240	8.85026e-17	-0.294446	0.779	0.531	2.20531e-12	5
Slc44a1	8.87602e-17	1.363	0.397	0.055	2.21173e-12	5
Csf1r	8.97514e-17	-0.902573	0.735	0.75	2.23642e-12	5
Srsf1	9.04637e-17	0.166381	0.309	0.11	2.25417e-12	5
Gm47271	9.9651e-17	0.899146	0.294	0.033	2.4831e-12	5
Sumo1	1.01096e-16	0.401402	0.382	0.13	2.51911e-12	5
Anks1	1.12309e-16	-0.563007	0.309	0.238	2.79852e-12	5
Swt1	1.1463e-16	-0.272065	0.309	0.178	2.85636e-12	5
Camk1d	1.1545e-16	-0.643247	0.794	0.664	2.87677e-12	5
Fgd2	1.16248e-16	-0.876443	0.5	0.491	2.89666e-12	5
Dnajc13	1.18721e-16	-0.339802	0.353	0.217	2.95829e-12	5
Gm48747	1.23443e-16	1.56386	0.25	0.01	3.07594e-12	5
Pik3c2a	1.24281e-16	0.4237	0.456	0.165	3.09683e-12	5
Nbea	1.30937e-16	0.791096	0.574	0.192	3.26268e-12	5
Dnajb2	1.33533e-16	0.986256	0.279	0.023	3.32738e-12	5
Wnk1	1.37822e-16	-0.327817	0.794	0.58	3.43425e-12	5
Nr2c2	1.40919e-16	0.177604	0.456	0.203	3.51141e-12	5
Arhgap5	1.42634e-16	-0.623385	0.824	0.691	3.55417e-12	5
Gtf2h2	1.46733e-16	-0.715462	0.412	0.372	3.6563e-12	5
Myo9a	1.52188e-16	-0.321122	0.5	0.337	3.79222e-12	5
Tnrc18	1.52244e-16	-0.244451	0.382	0.231	3.7936e-12	5
Rrbp1	1.53978e-16	-0.552262	0.662	0.545	3.83682e-12	5
Tia1	1.55522e-16	-0.139721	0.294	0.142	3.87529e-12	5
Rbm25	1.61798e-16	-0.158065	0.618	0.39	4.03169e-12	5
Snx6	1.64339e-16	-0.416516	0.324	0.224	4.09499e-12	5
Nckap1	1.65663e-16	0.874479	0.25	0.013	4.12798e-12	5
Ppp2r5c	1.68395e-16	-0.172311	0.382	0.217	4.19607e-12	5
Foxn3	1.69011e-16	-0.738228	0.868	0.769	4.21141e-12	5
Cx3cr1	1.69123e-16	-1.18106	0.647	0.77	4.21422e-12	5
Plpp3	1.71408e-16	1.67393	0.353	0.036	4.27113e-12	5
Wapl	1.71925e-16	-0.355275	0.426	0.288	4.28403e-12	5
Tifa	1.73996e-16	-0.40173	0.324	0.21	4.33563e-12	5
St3gal6	1.77759e-16	-0.840133	0.544	0.508	4.42939e-12	5
Sav1	1.82526e-16	0.483038	0.265	0.045	4.54817e-12	5
Arhgap26	1.84481e-16	0.972744	0.412	0.083	4.5969e-12	5
Ankrd11	1.88921e-16	-0.520104	0.529	0.411	4.70753e-12	5
Zfand3	1.90716e-16	-0.701402	0.5	0.422	4.75227e-12	5
Desi1	1.93646e-16	0.736015	0.324	0.06	4.82526e-12	5
Dennd1a	1.95908e-16	0.219242	0.735	0.403	4.88164e-12	5
Lrp1	2.01405e-16	-0.584614	0.485	0.385	5.01862e-12	5
Cnot1	2.12401e-16	-0.20852	0.338	0.195	5.2926e-12	5
Cspp1	2.31661e-16	-0.167301	0.382	0.197	5.77252e-12	5
Hmgcl	2.46448e-16	0.224019	0.338	0.118	6.14098e-12	5
4732471J01Rik	2.50917e-16	0.221398	0.426	0.182	6.25235e-12	5
Cyth4	2.5579e-16	-0.973965	0.515	0.554	6.37379e-12	5
Asap1	2.66058e-16	-0.77517	0.618	0.559	6.62962e-12	5
Lrmda	2.68325e-16	-0.715662	0.779	0.643	6.68612e-12	5
Scamp2	2.69456e-16	-0.756018	0.324	0.277	6.71429e-12	5
Aftph	2.69728e-16	-0.47487	0.485	0.355	6.72108e-12	5
Tbc1d23	2.81378e-16	-0.41308	0.353	0.237	7.01138e-12	5
C1qb	2.84216e-16	-0.987175	0.441	0.442	7.08209e-12	5
Adam10	2.90284e-16	-0.306219	0.456	0.297	7.2333e-12	5
Ube4b	2.98316e-16	0.205643	0.338	0.123	7.43344e-12	5
Plekhm3	3.15681e-16	-0.202228	0.397	0.229	7.86613e-12	5
Lpp	3.15761e-16	-0.25444	0.412	0.255	7.86814e-12	5
Pcdh15	3.24459e-16	0.505024	0.279	0.049	8.08487e-12	5
Nsd3	3.31579e-16	-0.292317	0.485	0.326	8.26229e-12	5
Acvr1	3.36288e-16	-0.185153	0.368	0.21	8.37962e-12	5
Ctnnd2	3.36363e-16	1.91589	0.603	0.152	8.38149e-12	5
Morc3	3.37507e-16	-0.982864	0.25	0.266	8.40999e-12	5
Gm47167	3.41672e-16	-0.212502	0.397	0.212	8.51377e-12	5
Pard3b	3.61651e-16	-0.708397	0.397	0.317	9.01161e-12	5
Nfkb1	3.69784e-16	-0.788566	0.397	0.347	9.21428e-12	5
Nptn	3.81923e-16	-0.621319	0.368	0.304	9.51676e-12	5
Sox6	3.87872e-16	1.2744	0.25	0.012	9.665e-12	5
Tox	3.88475e-16	0.968541	0.25	0.015	9.68001e-12	5
Dnmt3a	3.886e-16	-0.241394	0.559	0.363	9.68313e-12	5
Atp13a3	3.95325e-16	-0.234118	0.324	0.176	9.85071e-12	5
Selplg	3.97982e-16	-1.20198	0.485	0.582	9.91691e-12	5
Kcnn2	4.15683e-16	1.32389	0.294	0.022	1.0358e-11	5
Rreb1	4.36427e-16	-0.901852	0.735	0.707	1.08749e-11	5
Nudcd3	4.38371e-16	-0.11094	0.397	0.222	1.09233e-11	5
Pcyt2	4.39915e-16	0.696688	0.338	0.076	1.09618e-11	5
Anks3	4.49632e-16	0.191156	0.309	0.109	1.12039e-11	5
Syt11	4.52037e-16	0.72294	0.397	0.091	1.12639e-11	5
Ube2k	4.57229e-16	-0.423226	0.338	0.231	1.13932e-11	5
Nbr1	4.73746e-16	0.119153	0.309	0.115	1.18048e-11	5
Afdn	4.75181e-16	0.569364	0.309	0.062	1.18406e-11	5
Tcf12	4.78605e-16	0.356364	0.75	0.384	1.19259e-11	5
Slco2b1	4.8005e-16	-0.918345	0.647	0.64	1.19619e-11	5
Ppfibp2	4.84938e-16	0.471635	0.294	0.072	1.20837e-11	5
Lnpep	4.91469e-16	-0.340062	0.412	0.283	1.22464e-11	5
Arfgef1	4.92403e-16	-0.216383	0.338	0.191	1.22697e-11	5
Strn3	5.08329e-16	-0.41032	0.471	0.339	1.26666e-11	5
Fgd6	5.14353e-16	1.04252	0.265	0.018	1.28166e-11	5
Magi1	5.14983e-16	0.496182	0.574	0.224	1.28323e-11	5
Pid1	5.21125e-16	-0.527629	0.647	0.448	1.29854e-11	5
Aak1	5.26366e-16	-0.296084	0.309	0.178	1.3116e-11	5
Nav1	5.26781e-16	0.252764	0.25	0.066	1.31263e-11	5
Fam105a	5.44238e-16	-0.915784	0.618	0.623	1.35613e-11	5
Pspc1	5.45432e-16	-0.203285	0.324	0.174	1.35911e-11	5
Srrm2	5.5404e-16	-0.148243	0.853	0.591	1.38056e-11	5
Ptgds	5.60619e-16	1.67198	0.382	0.047	1.39695e-11	5
Nr3c2	5.7873e-16	0.145167	0.412	0.159	1.44208e-11	5
Med12l	5.79885e-16	-0.715804	0.618	0.542	1.44496e-11	5
Negr1	6.01231e-16	1.49798	0.485	0.09	1.49815e-11	5
Cdc73	6.03519e-16	0.278225	0.338	0.125	1.50385e-11	5
Phf20	6.15625e-16	-0.194991	0.382	0.222	1.53401e-11	5
Wdr33	6.29705e-16	0.37758	0.559	0.252	1.5691e-11	5
Rap1b	6.67113e-16	-0.429395	0.353	0.249	1.66231e-11	5
Abhd12	6.82056e-16	-0.685523	0.588	0.518	1.69955e-11	5
Psmd14	7.09027e-16	0.218037	0.338	0.12	1.76675e-11	5
Rap1gds1	7.30193e-16	-0.93448	0.588	0.592	1.8195e-11	5
Appbp2	7.32103e-16	0.258952	0.309	0.102	1.82425e-11	5
Tec	7.538e-16	-0.633941	0.309	0.247	1.87832e-11	5
Chd7	7.57564e-16	-0.355084	0.5	0.373	1.8877e-11	5
1810062O18Rik	7.84033e-16	0.993918	0.279	0.024	1.95365e-11	5
Gm26733	8.34569e-16	0.226277	0.691	0.355	2.07958e-11	5
Tacc1	8.51765e-16	-0.627266	0.588	0.487	2.12243e-11	5
Ckb	8.55921e-16	0.206591	0.397	0.156	2.13278e-11	5
Ep300	8.6197e-16	-0.451926	0.353	0.248	2.14786e-11	5
Cacna1d	8.86059e-16	-0.704832	0.456	0.377	2.20788e-11	5
Rock2	9.58557e-16	-0.632074	0.559	0.469	2.38853e-11	5
Agps	9.70102e-16	-0.617007	0.338	0.282	2.4173e-11	5
Lpcat3	9.70814e-16	-0.292735	0.309	0.181	2.41907e-11	5
Hnrnpm	9.711e-16	-0.103846	0.456	0.257	2.41979e-11	5
Peli1	9.73775e-16	-0.385801	0.382	0.254	2.42645e-11	5
Tpd52l2	9.87233e-16	0.638158	0.294	0.056	2.45999e-11	5
Ubap2l	1.02232e-15	-0.17593	0.382	0.214	2.54743e-11	5
Entpd1	1.02897e-15	-0.638921	0.618	0.522	2.56399e-11	5
Jmjd1c	1.03001e-15	-0.563106	0.691	0.567	2.56659e-11	5
Psme4	1.04223e-15	0.184755	0.5	0.232	2.59703e-11	5
Eml6	1.04732e-15	-0.240649	0.382	0.225	2.60972e-11	5
Ssh2	1.06039e-15	-0.770578	0.853	0.802	2.64227e-11	5
Snd1	1.06167e-15	-0.371482	0.382	0.26	2.64547e-11	5
Tfdp2	1.0782e-15	0.542388	0.279	0.058	2.68665e-11	5
Dmtf1	1.07895e-15	-0.417814	0.353	0.254	2.68853e-11	5
Adam22	1.13048e-15	0.262727	0.25	0.063	2.81692e-11	5
Cdc37l1	1.13423e-15	1.12916	0.691	0.229	2.82627e-11	5
Rsf1os2	1.15406e-15	0.1385	0.324	0.123	2.87569e-11	5
Cdh23	1.15775e-15	-0.966642	0.441	0.43	2.88489e-11	5
Itch	1.16308e-15	-0.241472	0.603	0.407	2.89816e-11	5
Lhfpl2	1.19937e-15	-0.557901	0.485	0.366	2.98859e-11	5
Slco1c1	1.22121e-15	1.22752	0.265	0.017	3.04301e-11	5
Gsk3b	1.26869e-15	-0.374636	0.397	0.27	3.16132e-11	5
Sgip1	1.27471e-15	1.06347	0.397	0.077	3.17633e-11	5
Lrp6	1.29073e-15	0.113628	0.368	0.172	3.21625e-11	5
Gm2245	1.29614e-15	-1.06627	0.471	0.482	3.22973e-11	5
Tm6sf1	1.29842e-15	-0.642794	0.338	0.283	3.23541e-11	5
Isca2	1.3313e-15	0.604303	0.309	0.063	3.31734e-11	5
Plxna4	1.33661e-15	-1.00444	0.426	0.457	3.33056e-11	5
Trim2	1.35756e-15	0.805548	0.529	0.173	3.38277e-11	5
Angptl2	1.38773e-15	0.296195	0.25	0.069	3.45795e-11	5
Gm48228	1.38812e-15	-0.14766	0.309	0.154	3.45891e-11	5
Nebl	1.39335e-15	1.29917	0.279	0.019	3.47194e-11	5
Pxk	1.41479e-15	0.134273	0.309	0.108	3.52536e-11	5
Clu	1.42666e-15	0.803265	0.265	0.026	3.55496e-11	5
Fli1	1.43543e-15	-0.875482	0.618	0.63	3.5768e-11	5
Rab11fip2	1.43623e-15	0.235573	0.338	0.113	3.5788e-11	5
Ddx17	1.45197e-15	0.280458	0.75	0.397	3.61801e-11	5
Ube2g1	1.47361e-15	0.214802	0.353	0.135	3.67194e-11	5
Ireb2	1.50786e-15	-0.419616	0.25	0.154	3.75729e-11	5
Cblb	1.52346e-15	0.349054	0.353	0.11	3.79615e-11	5
Birc6	1.54452e-15	-0.111385	0.5	0.295	3.84865e-11	5
5031425E22Rik	1.6378e-15	0.138023	0.412	0.183	4.08106e-11	5
Echdc1	1.69308e-15	0.28994	0.279	0.078	4.21882e-11	5
Lyst	1.69553e-15	-0.463635	0.368	0.24	4.22491e-11	5
Agap1	1.70169e-15	1.17635	0.456	0.095	4.24027e-11	5
Srebf2	1.72403e-15	0.669203	0.265	0.034	4.29595e-11	5
Mir9-3hg	1.73703e-15	1.04148	0.25	0.014	4.32834e-11	5
Fcho2	1.75477e-15	-0.394802	0.588	0.451	4.37255e-11	5
Clcn3	1.8148e-15	-0.256406	0.279	0.15	4.52212e-11	5
Exoc4	1.93949e-15	-0.301455	0.676	0.488	4.83283e-11	5
Btk	1.96105e-15	-0.674824	0.265	0.234	4.88654e-11	5
Stag2	2.03988e-15	-0.688351	0.353	0.301	5.08297e-11	5
Ash1l	2.05853e-15	-0.250628	0.574	0.378	5.12945e-11	5
Khdrbs1	2.07412e-15	-0.14137	0.456	0.271	5.16829e-11	5
Ttll5	2.10028e-15	0.823028	0.353	0.069	5.23349e-11	5
Tbl1x	2.14101e-15	-0.382851	0.397	0.26	5.33496e-11	5
Prickle1	2.17416e-15	0.43198	0.309	0.075	5.41757e-11	5
Fgfr2	2.17999e-15	0.851528	0.985	0.575	5.43209e-11	5
Mkln1	2.18338e-15	-0.223467	0.515	0.339	5.44055e-11	5
Atxn1	2.21014e-15	-0.273944	0.529	0.328	5.50723e-11	5
Gab1	2.23744e-15	0.690918	0.647	0.261	5.57526e-11	5
Il10ra	2.27884e-15	-0.980602	0.382	0.395	5.67841e-11	5
Eef1a1	2.2827e-15	-0.376372	0.338	0.219	5.68802e-11	5
Rhoq	2.33004e-15	-0.273418	0.368	0.226	5.806e-11	5
Utrn	2.3784e-15	0.209328	0.294	0.096	5.92651e-11	5
Mtdh	2.48528e-15	-0.424939	0.691	0.542	6.19281e-11	5
Babam2	2.55872e-15	-0.332109	0.456	0.302	6.37582e-11	5
Trip12	2.55929e-15	-0.105821	0.5	0.3	6.37725e-11	5
Zranb2	2.69451e-15	-0.437077	0.368	0.266	6.71418e-11	5
Rnf180	2.73532e-15	-0.767471	0.441	0.396	6.81588e-11	5
Rmnd5a	2.74561e-15	0.138847	0.265	0.093	6.84152e-11	5
Itm2b	2.7606e-15	-0.431386	0.676	0.508	6.87886e-11	5
Npc1	2.84824e-15	-0.154384	0.309	0.16	7.09725e-11	5
Ap3m1	2.91248e-15	0.262277	0.25	0.062	7.25732e-11	5
1110051M20Rik	2.93542e-15	0.333776	0.324	0.093	7.31447e-11	5
Soga1	3.00263e-15	-0.783872	0.368	0.337	7.48194e-11	5
Rbbp6	3.00906e-15	-0.113803	0.324	0.176	7.49797e-11	5
Heatr5a	3.02884e-15	-0.541521	0.368	0.294	7.54727e-11	5
Dlg1	3.10667e-15	0.788632	0.544	0.175	7.74119e-11	5
Fkbp15	3.16099e-15	-0.566858	0.265	0.208	7.87656e-11	5
Tom1l2	3.25621e-15	0.453879	0.368	0.122	8.11383e-11	5
Arrdc3	3.30562e-15	1.10271	0.294	0.028	8.23695e-11	5
Clasp2	3.30847e-15	0.588256	0.853	0.427	8.24403e-11	5
Mkl1	3.40293e-15	-0.470156	0.309	0.213	8.47942e-11	5
Tmcc3	3.449e-15	-0.863536	0.838	0.785	8.59423e-11	5
Slc8a1	3.56894e-15	-0.766417	0.926	0.86	8.89309e-11	5
Nde1	3.5751e-15	0.599954	0.265	0.044	8.90843e-11	5
Pik3cb	3.609e-15	-0.614614	0.265	0.218	8.9929e-11	5
Tra2a	3.63144e-15	0.103658	0.588	0.316	9.04882e-11	5
D130040H23Rik	3.66439e-15	0.173179	0.25	0.075	9.13092e-11	5
Mbnl1	3.70621e-15	-0.778972	0.853	0.799	9.23513e-11	5
Fnbp1	3.74043e-15	0.925818	0.853	0.375	9.32041e-11	5
Golm1	3.74174e-15	-0.834454	0.397	0.365	9.32367e-11	5
Gnas	3.77107e-15	-0.315299	0.397	0.247	9.39675e-11	5
AU020206	3.88739e-15	-0.554374	0.353	0.249	9.68661e-11	5
Oxr1	3.91886e-15	0.312984	0.75	0.401	9.76502e-11	5
Sparc	3.92853e-15	-0.924343	0.353	0.378	9.78912e-11	5
Tardbp	3.94143e-15	-0.368959	0.294	0.19	9.82125e-11	5
Pds5a	3.94626e-15	-0.373483	0.353	0.229	9.83329e-11	5
Mef2c	4.04489e-15	-0.921637	0.838	0.822	1.0079e-10	5
Snx30	4.18353e-15	-0.331992	0.382	0.256	1.04245e-10	5
Ppfia1	4.20649e-15	0.339124	0.294	0.088	1.04817e-10	5
Nrf1	4.23126e-15	-0.127017	0.397	0.222	1.05435e-10	5
Crlf3	4.23185e-15	-0.827698	0.397	0.377	1.05449e-10	5
Fchsd2	4.27206e-15	-0.71555	0.735	0.641	1.06451e-10	5
Ncoa6	4.31624e-15	0.105377	0.294	0.117	1.07552e-10	5
Pigu	4.32491e-15	0.10347	0.279	0.106	1.07768e-10	5
Nek7	4.37153e-15	-1.00536	0.397	0.439	1.0893e-10	5
Fars2	4.54458e-15	0.294866	0.515	0.237	1.13242e-10	5
Pafah1b1	4.57856e-15	0.15927	0.662	0.363	1.14089e-10	5
Rac1	4.58239e-15	-0.360757	0.265	0.172	1.14184e-10	5
Pdpk1	4.65321e-15	-0.194712	0.265	0.142	1.15949e-10	5
Ppp2r5a	4.65722e-15	0.505094	0.382	0.117	1.16049e-10	5
Ube3a	4.72272e-15	-0.284089	0.441	0.276	1.17681e-10	5
Adap2os	4.81195e-15	-1.42935	0.353	0.514	1.19904e-10	5
Mtmr3	4.97805e-15	-0.237643	0.456	0.285	1.24043e-10	5
Mir142hg	5.04363e-15	-1.15176	0.309	0.359	1.25677e-10	5
Hadha	5.12216e-15	0.123811	0.265	0.095	1.27634e-10	5
Wdfy2	5.13612e-15	-0.147745	0.485	0.29	1.27982e-10	5
Chn2	5.14799e-15	-0.727698	0.618	0.593	1.28278e-10	5
Brd1	5.17092e-15	-0.329859	0.25	0.151	1.28849e-10	5
Spag9	5.25992e-15	0.405479	0.676	0.325	1.31067e-10	5
Fus	5.50793e-15	-0.328291	0.647	0.471	1.37247e-10	5
Lrrc4	5.51272e-15	-0.50128	0.471	0.342	1.37366e-10	5
Lrrk1	5.72634e-15	-0.98042	0.294	0.322	1.42689e-10	5
Robo1	5.79313e-15	1.18257	0.338	0.045	1.44353e-10	5
Xpr1	5.80056e-15	-0.269416	0.5	0.328	1.44538e-10	5
Gm26699	5.83524e-15	-0.112426	0.309	0.156	1.45403e-10	5
Atp11c	5.87074e-15	-0.386005	0.265	0.168	1.46287e-10	5
Immp2l	6.11582e-15	-0.164823	0.529	0.302	1.52394e-10	5
Acyp2	6.3919e-15	0.967724	0.265	0.025	1.59273e-10	5
Ubc	6.40839e-15	0.273098	0.294	0.099	1.59684e-10	5
Tmbim1	6.44361e-15	0.84072	0.265	0.03	1.60562e-10	5
Vsir	6.46211e-15	-0.806228	0.456	0.445	1.61023e-10	5
Jak1	6.52759e-15	-0.418824	0.353	0.24	1.62654e-10	5
Clk4	6.60406e-15	-0.180711	0.426	0.26	1.6456e-10	5
Galnt16	6.67481e-15	0.539954	0.265	0.049	1.66323e-10	5
Hnrnph1	6.70863e-15	-0.387477	0.485	0.362	1.67166e-10	5
Ophn1	6.76209e-15	-0.849446	0.662	0.661	1.68498e-10	5
Bbs9	6.80332e-15	-0.797873	0.544	0.472	1.69525e-10	5
Psap	6.98749e-15	-0.530812	0.515	0.383	1.74114e-10	5
Nfat5	7.13647e-15	0.135627	0.559	0.293	1.77827e-10	5
Srek1	7.23781e-15	-0.125823	0.441	0.254	1.80352e-10	5
Zmiz1	7.29301e-15	-0.519174	0.441	0.362	1.81727e-10	5
Hmg20a	7.33931e-15	0.297527	0.426	0.179	1.82881e-10	5
0610040J01Rik	7.49432e-15	-0.839159	0.471	0.468	1.86744e-10	5
Sik2	7.89898e-15	-0.494789	0.338	0.243	1.96827e-10	5
Lrrtm3	8.10568e-15	1.59068	0.309	0.028	2.01977e-10	5
Myh9	8.16394e-15	-0.671498	0.324	0.268	2.03429e-10	5
Acin1	8.70221e-15	0.131275	0.515	0.273	2.16842e-10	5
Ankrd17	8.80124e-15	-0.279682	0.5	0.339	2.19309e-10	5
Fmnl2	8.80581e-15	0.678925	0.588	0.219	2.19423e-10	5
Actr3	8.81784e-15	-0.466769	0.338	0.236	2.19723e-10	5
Mcu	8.95263e-15	0.147189	0.265	0.088	2.23082e-10	5
Phactr4	9.06821e-15	0.64586	0.397	0.109	2.25962e-10	5
Atg4c	9.67973e-15	0.266402	0.279	0.085	2.412e-10	5
Plekha5	9.76192e-15	0.265527	0.294	0.088	2.43248e-10	5
Nsmaf	9.76301e-15	-0.35499	0.279	0.18	2.43275e-10	5
Reep5	9.85301e-15	0.582093	0.382	0.107	2.45517e-10	5
Lpgat1	1.01454e-14	0.863258	0.441	0.115	2.52803e-10	5
Atp11a	1.02608e-14	0.747579	0.279	0.045	2.55679e-10	5
Trio	1.07146e-14	-0.453561	0.397	0.296	2.66987e-10	5
Gtf2i	1.08427e-14	-0.119977	0.412	0.234	2.70179e-10	5
Eif4a2	1.09337e-14	-0.37124	0.279	0.197	2.72445e-10	5
Ubash3b	1.11379e-14	-0.79358	0.662	0.602	2.77533e-10	5
Far1	1.12266e-14	-0.506369	0.25	0.176	2.79745e-10	5
Crebzf	1.13303e-14	0.125172	0.324	0.132	2.82328e-10	5
Zfp280c	1.15876e-14	0.882251	0.382	0.086	2.88739e-10	5
Marchf6	1.16781e-14	-0.159229	0.279	0.134	2.90996e-10	5
Cep85l	1.168e-14	0.665764	0.456	0.155	2.91042e-10	5
Snx5	1.20599e-14	-0.662836	0.324	0.271	3.00508e-10	5
Large1	1.22765e-14	-0.624902	0.691	0.584	3.05905e-10	5
Atp6v0a1	1.24215e-14	-0.604931	0.412	0.338	3.0952e-10	5
Ski	1.24786e-14	-0.38036	0.456	0.326	3.10942e-10	5
Tor1aip1	1.27494e-14	-0.580401	0.25	0.198	3.17689e-10	5
E130102H24Rik	1.39324e-14	0.608686	0.324	0.08	3.47167e-10	5
Rbm39	1.41568e-14	-0.324273	0.882	0.685	3.5276e-10	5
Emsy	1.44325e-14	0.338942	0.309	0.095	3.5963e-10	5
Thrb	1.45543e-14	0.759847	0.309	0.059	3.62664e-10	5
Etv6	1.4558e-14	-0.866848	0.515	0.51	3.62756e-10	5
Nlk	1.45925e-14	-0.260755	0.382	0.237	3.63617e-10	5
Gas7	1.4623e-14	0.822512	0.279	0.035	3.64377e-10	5
Rcsd1	1.52885e-14	-0.746239	0.309	0.268	3.80958e-10	5
Ythdf3	1.54075e-14	-0.389887	0.353	0.244	3.83924e-10	5
Il6st	1.59108e-14	-0.422045	0.294	0.208	3.96465e-10	5
Tmem175	1.59627e-14	-0.388809	0.25	0.164	3.97759e-10	5
Nckap1l	1.61657e-14	-0.877655	0.382	0.394	4.02817e-10	5
N4bp2l2	1.65529e-14	-0.204791	0.324	0.188	4.12464e-10	5
Ttc28	1.66326e-14	-0.663215	0.559	0.492	4.14452e-10	5
Akap13	1.67978e-14	-0.754171	0.5	0.499	4.18567e-10	5
Celf1	1.75927e-14	-0.937386	0.353	0.382	4.38374e-10	5
Naxd	1.77276e-14	0.174864	0.279	0.117	4.41737e-10	5
Smg6	1.81652e-14	-0.459691	0.515	0.383	4.5264e-10	5
Ccnd3	1.88038e-14	-0.878649	0.559	0.514	4.68553e-10	5
Ntpcr	1.88316e-14	-0.482718	0.324	0.237	4.69245e-10	5
Mtss1	2.04586e-14	-0.452109	0.279	0.189	5.09788e-10	5
Maf	2.04909e-14	-1.12251	0.338	0.397	5.10591e-10	5
Picalm	2.05768e-14	-0.479863	0.735	0.586	5.12732e-10	5
Prpsap1	2.06006e-14	0.25948	0.25	0.072	5.13325e-10	5
Irak2	2.08187e-14	-0.491172	0.485	0.386	5.1876e-10	5
Usp9x	2.10489e-14	-0.249203	0.382	0.252	5.24496e-10	5
Prkce	2.11241e-14	-0.884314	0.294	0.285	5.2637e-10	5
Rab31	2.1366e-14	0.162181	0.632	0.354	5.32398e-10	5
Itga9	2.13981e-14	-0.792621	0.265	0.246	5.33198e-10	5
Gm5086	2.14841e-14	-0.984555	0.309	0.334	5.35341e-10	5
Cttnbp2nl	2.19525e-14	-0.952847	0.397	0.401	5.47013e-10	5
Pgap2	2.20567e-14	0.18717	0.279	0.094	5.49609e-10	5
Sorbs1	2.21121e-14	1.41181	0.294	0.026	5.5099e-10	5
Pnisr	2.21566e-14	0.234905	0.809	0.477	5.52097e-10	5
Lyn	2.23717e-14	-1.01132	0.662	0.731	5.57458e-10	5
Ankrd13c	2.27811e-14	0.121166	0.294	0.116	5.67659e-10	5
Stat5b	2.3287e-14	-0.336701	0.294	0.193	5.80265e-10	5
Man2b1	2.36044e-14	-0.736389	0.426	0.391	5.88175e-10	5
Gramd1b	2.36525e-14	0.498568	0.309	0.069	5.89372e-10	5
Akt3	2.38177e-14	-0.121075	0.515	0.296	5.9349e-10	5
Clk1	2.47453e-14	-0.130833	0.574	0.378	6.16602e-10	5
Kalrn	2.47721e-14	0.5543	0.294	0.063	6.17271e-10	5
Capzb	2.47989e-14	-0.232818	0.324	0.195	6.17939e-10	5
Stx7	2.51791e-14	-0.387428	0.309	0.215	6.27412e-10	5
Gm26917	2.60631e-14	0.334736	0.456	0.181	6.4944e-10	5
Cbfb	2.62205e-14	-0.401564	0.265	0.171	6.53362e-10	5
Fnbp4	2.67293e-14	-0.367669	0.265	0.17	6.66041e-10	5
Fam204a	2.69891e-14	0.185252	0.279	0.095	6.72513e-10	5
Wasf2	2.71542e-14	-0.800973	0.471	0.454	6.76628e-10	5
Mdm2	2.71951e-14	0.237718	0.265	0.088	6.77647e-10	5
Ptpra	2.7346e-14	-0.300422	0.471	0.326	6.81408e-10	5
Raf1	2.7572e-14	0.126767	0.368	0.165	6.8704e-10	5
Epb41l2	2.81126e-14	-0.823377	0.824	0.791	7.0051e-10	5
Tbc1d22a	2.83171e-14	-0.45274	0.397	0.308	7.05605e-10	5
Tjp1	2.87897e-14	0.365484	0.603	0.292	7.17383e-10	5
Wwox	2.92163e-14	-0.208817	0.632	0.389	7.28011e-10	5
Ccdc191	2.94919e-14	0.670949	0.368	0.093	7.34879e-10	5
Myo1d	2.95046e-14	0.60726	0.412	0.126	7.35197e-10	5
Tbc1d16	2.96377e-14	-0.183726	0.426	0.287	7.38512e-10	5
Cerk	2.97203e-14	-0.627942	0.368	0.313	7.40571e-10	5
Cbfa2t2	3.02923e-14	-0.35351	0.279	0.172	7.54822e-10	5
Sgce	3.08059e-14	-0.225444	0.25	0.13	7.67622e-10	5
Spock1	3.08311e-14	1.23641	0.309	0.033	7.68248e-10	5
Erc1	3.09463e-14	0.583347	0.265	0.047	7.71121e-10	5
Atxn7l1	3.09834e-14	-0.579519	0.338	0.269	7.72045e-10	5
Ppm1h	3.10513e-14	-0.646242	0.603	0.532	7.73736e-10	5
Inpp4b	3.16289e-14	-0.774057	0.721	0.681	7.8813e-10	5
Washc4	3.18601e-14	-0.570282	0.294	0.235	7.9389e-10	5
Insr	3.23829e-14	-0.228588	0.382	0.228	8.06917e-10	5
Papola	3.24957e-14	-0.639376	0.338	0.296	8.09728e-10	5
Tet2	3.31692e-14	-0.428697	0.294	0.207	8.26511e-10	5
Csnk1g1	3.36282e-14	-0.284054	0.279	0.173	8.37948e-10	5
Bmpr2	3.42469e-14	-0.420775	0.324	0.238	8.53364e-10	5
Rps6kb1	3.47069e-14	-0.326426	0.265	0.173	8.64825e-10	5
Fbxl17	3.50032e-14	-0.385507	0.632	0.474	8.72211e-10	5
Fam117b	3.50663e-14	-0.624117	0.265	0.217	8.73782e-10	5
Gnaq	3.52521e-14	-0.532622	0.676	0.551	8.78413e-10	5
Tmem208	3.53462e-14	-0.142199	0.294	0.15	8.80758e-10	5
Camkmt	3.5683e-14	0.385876	0.324	0.09	8.89148e-10	5
Sarnp	3.61382e-14	-0.157371	0.294	0.149	9.00492e-10	5
Rptor	3.63873e-14	-0.729937	0.456	0.428	9.06698e-10	5
Slc25a3	3.64299e-14	0.109041	0.324	0.14	9.07761e-10	5
Arglu1	3.70482e-14	-0.236514	0.632	0.466	9.23167e-10	5
Dusp11	3.73198e-14	0.277261	0.324	0.115	9.29935e-10	5
Akap9	3.787e-14	0.175653	0.426	0.203	9.43644e-10	5
Arhgap39	3.87088e-14	-0.211711	0.574	0.383	9.64546e-10	5
Taf15	3.88211e-14	-0.591447	0.338	0.289	9.67344e-10	5
Rab2a	4.09472e-14	-0.334964	0.324	0.224	1.02032e-09	5
Slc25a13	4.14639e-14	0.891047	0.279	0.035	1.0332e-09	5
Wac	4.19871e-14	-0.37775	0.397	0.279	1.04624e-09	5
Itpr2	4.22673e-14	-0.703725	0.515	0.467	1.05322e-09	5
Dgkd	4.24962e-14	-0.710887	0.368	0.346	1.05892e-09	5
Ptpn1	4.26423e-14	-0.73036	0.353	0.318	1.06256e-09	5
Strbp	4.2738e-14	0.130446	0.706	0.396	1.06495e-09	5
Rbm6	4.27387e-14	-0.101347	0.559	0.341	1.06496e-09	5
Gapvd1	4.29345e-14	-0.257067	0.412	0.26	1.06984e-09	5
Fndc3a	4.4977e-14	-0.250001	0.353	0.211	1.12074e-09	5
Rnf111	4.52008e-14	-0.445887	0.338	0.257	1.12631e-09	5
Map2k4	4.52645e-14	-0.191459	0.279	0.163	1.1279e-09	5
Tnfrsf11a	4.55705e-14	-0.919375	0.25	0.259	1.13553e-09	5
Zhx3	4.62943e-14	0.384175	0.279	0.073	1.15356e-09	5
Sparcl1	4.74758e-14	1.68699	0.353	0.045	1.183e-09	5
Mitf	4.79759e-14	-0.712026	0.529	0.474	1.19546e-09	5
Zdhhc14	4.81445e-14	0.219945	0.559	0.29	1.19966e-09	5
Tcerg1	4.8728e-14	0.231321	0.279	0.097	1.2142e-09	5
Tbxas1	4.89036e-14	-0.809838	0.471	0.449	1.21858e-09	5
Ahcyl2	5.11978e-14	-0.445094	0.25	0.16	1.27575e-09	5
Tspan14	5.17309e-14	-0.379547	0.368	0.252	1.28903e-09	5
Knop1	5.22323e-14	-0.197165	0.25	0.123	1.30153e-09	5
Prkcb	5.25048e-14	-1.08797	0.397	0.482	1.30832e-09	5
Rgl2	5.68693e-14	-0.450274	0.294	0.202	1.41707e-09	5
Syne1	5.68927e-14	1.62749	0.324	0.035	1.41765e-09	5
Ssbp2	5.70992e-14	-0.198515	0.632	0.404	1.4228e-09	5
Kcnq1	5.74577e-14	0.120401	0.279	0.108	1.43173e-09	5
Rgl1	5.77918e-14	-0.470126	0.294	0.221	1.44006e-09	5
Thada	5.79553e-14	-0.33907	0.353	0.227	1.44413e-09	5
Galnt1	6.16012e-14	-0.125141	0.324	0.18	1.53498e-09	5
Uba5	6.17102e-14	0.193699	0.279	0.094	1.5377e-09	5
R3hcc1l	6.24886e-14	-0.209902	0.25	0.134	1.55709e-09	5
Ubxn4	6.4319e-14	-0.138625	0.294	0.16	1.6027e-09	5
Apba1	6.90577e-14	-0.230079	0.559	0.364	1.72078e-09	5
Abca2	6.93285e-14	0.915831	0.265	0.028	1.72753e-09	5
Ppp1cc	6.97285e-14	0.589538	0.294	0.062	1.7375e-09	5
Peli2	7.00039e-14	-0.243998	0.426	0.271	1.74436e-09	5
Usp50	7.00147e-14	-0.666434	0.485	0.417	1.74463e-09	5
Ncapd3	7.29524e-14	0.367777	0.294	0.084	1.81783e-09	5
Nono	7.31168e-14	-0.16338	0.25	0.133	1.82192e-09	5
Tmed9	7.33213e-14	0.238319	0.294	0.097	1.82702e-09	5
Fam13b	7.49109e-14	-0.236194	0.397	0.252	1.86663e-09	5
Nt5dc1	7.6946e-14	-0.153328	0.279	0.14	1.91734e-09	5
Cltc	7.78551e-14	-0.577094	0.397	0.333	1.93999e-09	5
Araf	7.93503e-14	0.521195	0.294	0.069	1.97725e-09	5
Ccar1	8.15659e-14	0.30023	0.397	0.163	2.03246e-09	5
Sfxn5	8.23654e-14	1.11884	0.279	0.031	2.05238e-09	5
Ptbp2	8.5914e-14	-0.162553	0.324	0.185	2.1408e-09	5
Nf1	8.60229e-14	-0.390191	0.588	0.462	2.14352e-09	5
Tra2b	8.69061e-14	-0.11435	0.441	0.265	2.16553e-09	5
Map4k5	8.70705e-14	0.443306	0.368	0.136	2.16962e-09	5
Spred1	8.80403e-14	-0.243551	0.324	0.182	2.19379e-09	5
Gak	8.97637e-14	-0.225717	0.265	0.142	2.23673e-09	5
Setbp1	9.20075e-14	0.388597	0.353	0.129	2.29264e-09	5
Man1a	9.21828e-14	-0.783026	0.382	0.345	2.29701e-09	5
Stk39	9.25513e-14	0.106634	0.324	0.14	2.30619e-09	5
Exoc3	9.3291e-14	0.121948	0.338	0.153	2.32462e-09	5
Slc9a9	9.48365e-14	-0.606143	0.735	0.642	2.36314e-09	5
Fam168a	9.57305e-14	0.142614	0.529	0.271	2.38541e-09	5
Klhl7	9.77477e-14	-0.442173	0.25	0.167	2.43568e-09	5
Helz	1.03121e-13	-0.278008	0.338	0.222	2.56958e-09	5
Clock	1.03588e-13	-0.132402	0.279	0.142	2.58122e-09	5
Ubac2	1.04091e-13	-0.612231	0.338	0.289	2.59375e-09	5
Tpm3	1.04926e-13	-0.405004	0.382	0.283	2.61455e-09	5
Pam	1.05017e-13	0.716234	0.265	0.039	2.6168e-09	5
Dnajb6	1.06933e-13	-0.311573	0.294	0.186	2.66454e-09	5
Gtdc1	1.09414e-13	-0.34395	0.5	0.348	2.72638e-09	5
Parp8	1.10298e-13	-0.589305	0.426	0.349	2.7484e-09	5
Usp12	1.11434e-13	0.224401	0.441	0.206	2.7767e-09	5
Pip4k2a	1.14175e-13	-0.643917	0.75	0.666	2.84502e-09	5
Glud1	1.16369e-13	0.128778	0.324	0.134	2.89968e-09	5
Ggnbp2	1.19058e-13	-0.22346	0.294	0.168	2.96668e-09	5
Pbx1	1.26355e-13	1.28946	0.544	0.155	3.14852e-09	5
Huwe1	1.27177e-13	-0.159569	0.456	0.278	3.16899e-09	5
Zfc3h1	1.31967e-13	-0.164292	0.338	0.2	3.28834e-09	5
Apbb1ip	1.40698e-13	-0.788133	0.765	0.729	3.50593e-09	5
Zfp710	1.40924e-13	-0.667071	0.647	0.573	3.51154e-09	5
Epn2	1.41817e-13	0.759839	0.338	0.076	3.5338e-09	5
Ptprt	1.42214e-13	1.59622	0.294	0.028	3.54369e-09	5
Fbxl5	1.45897e-13	-0.125408	0.265	0.135	3.63545e-09	5
Dnajc7	1.47987e-13	-0.301164	0.397	0.273	3.68754e-09	5
Fnip1	1.53625e-13	-0.528701	0.382	0.299	3.82803e-09	5
Atxn2	1.58883e-13	0.298055	0.456	0.198	3.95904e-09	5
Mafg	1.61987e-13	-0.247772	0.25	0.156	4.0364e-09	5
Zcchc6	1.64808e-13	-0.410796	0.265	0.178	4.10668e-09	5
Camta1	1.68947e-13	0.18316	0.324	0.12	4.20983e-09	5
Sh3kbp1	1.75128e-13	-0.548704	0.559	0.474	4.36384e-09	5
Gab2	1.82268e-13	-0.674324	0.75	0.671	4.54176e-09	5
Slc7a8	1.91265e-13	-0.956755	0.265	0.287	4.76593e-09	5
Scamp5	1.91962e-13	-0.166537	0.324	0.185	4.78332e-09	5
Thra	1.94567e-13	0.64338	0.25	0.035	4.84822e-09	5
Rfx3	1.97286e-13	0.286026	0.412	0.171	4.91597e-09	5
Taok3	1.97507e-13	-0.443143	0.294	0.22	4.92147e-09	5
Cask	2.07023e-13	-0.729651	0.441	0.415	5.15859e-09	5
Ppp2r2b	2.07208e-13	1.46772	0.294	0.029	5.16322e-09	5
Arhgef11	2.08238e-13	-0.131021	0.338	0.186	5.18888e-09	5
Kcnk13	2.1e-13	-0.219469	0.471	0.314	5.23278e-09	5
Zscan26	2.12351e-13	-0.302226	0.338	0.213	5.29136e-09	5
Dync1i2	2.12974e-13	-0.470025	0.279	0.202	5.30689e-09	5
Gdi2	2.13988e-13	-0.691634	0.397	0.36	5.33216e-09	5
Gm31763	2.18721e-13	0.157188	0.338	0.136	5.45009e-09	5
Cpe	2.24805e-13	1.71945	0.338	0.046	5.6017e-09	5
Tmem55b	2.26227e-13	-0.545222	0.294	0.242	5.63714e-09	5
Ccdc93	2.28065e-13	-0.267628	0.309	0.196	5.68293e-09	5
Fer	2.29172e-13	-0.442086	0.324	0.236	5.7105e-09	5
Pde4d	2.31732e-13	-0.243694	0.559	0.373	5.77431e-09	5
Lonp2	2.47115e-13	0.334932	0.426	0.176	6.15762e-09	5
Immp1l	2.5077e-13	0.193897	0.382	0.158	6.24869e-09	5
Dlgap4	2.52622e-13	-0.151536	0.25	0.133	6.29484e-09	5
Pum2	2.57644e-13	-0.368259	0.397	0.295	6.41998e-09	5
Adam17	2.5897e-13	-0.592039	0.265	0.223	6.45302e-09	5
Impact	2.71192e-13	0.414173	0.294	0.08	6.75755e-09	5
Srpk2	2.73945e-13	-0.129858	0.426	0.246	6.82616e-09	5
[truncated: 692 more rows]
