# Supplementary material for: Anti-acetylated-tau immunotherapy is neuroprotective in tauopathy and brain injury
Source: Mol Neurodegener. 2024 Jun 24;19:51. doi: 10.1186/s13024-024-00733-9 (PMC11197196; doi:10.1186/s13024-024-00733-9)
Supplement: Supplementary file 2 — Supplementary Material 2 [file 13024_2024_733_MOESM2_ESM.xlsx]

## Sheet: TBI_OL_markers_res0.2_all
Supplementary Table 2. scRNA-seq subcluster markers
Markers for subclusters from oligodendrocyte clusters (related to Figure 5).
Gene_name	p_val	avg_logFC	pct.1	pct.2	p_val_adj	cluster
Grm7	1.33458e-74	0.646134	0.498	0.363	3.32552e-70	1
C030029H02Rik	3.18378e-69	0.321637	0.752	0.615	7.93335e-65	1
Cntn3	2.75081e-47	-0.562062	0.157	0.258	6.85447e-43	1
Erbb4	8.38948e-42	0.288667	0.785	0.704	2.09049e-37	1
Ano4	3.05514e-36	0.228047	0.816	0.765	7.6128e-32	1
Marchf1	2.76499e-29	0.299574	0.611	0.543	6.88981e-25	1
Kirrel3	1.61291e-28	-0.550027	0.254	0.312	4.01906e-24	1
Pde4b	8.30779e-27	0.123507	0.997	0.996	2.07014e-22	1
Il33	1.34216e-25	0.177192	0.355	0.279	3.34439e-21	1
Pde4d	2.43455e-22	-0.422291	0.237	0.306	6.06642e-18	1
Grm3	5.28671e-21	0.182642	0.819	0.78	1.31734e-16	1
Ctnna2	2.07182e-18	-0.204362	0.614	0.613	5.16256e-14	1
Slc38a2	4.74523e-18	0.242767	0.515	0.467	1.18242e-13	1
Magi2	5.09829e-18	0.123325	0.992	0.991	1.27039e-13	1
B3galt1	7.51429e-18	0.209701	0.608	0.551	1.87241e-13	1
Frmd5	9.60454e-18	0.131684	0.946	0.931	2.39326e-13	1
Fmn1	1.74532e-16	0.230778	0.428	0.386	4.34899e-12	1
Abca8a	2.5693e-16	0.272648	0.262	0.201	6.40219e-12	1
Mtus1	2.94968e-15	-0.236858	0.205	0.264	7.35001e-11	1
Lama2	4.40603e-15	0.286447	0.307	0.256	1.0979e-10	1
Tmeff2	4.88881e-15	0.116274	0.964	0.956	1.21819e-10	1
Lrmda	5.60509e-15	0.279558	0.283	0.25	1.39668e-10	1
Adgrb3	1.13033e-14	-0.323875	0.309	0.364	2.81655e-10	1
Frmd4b	1.42517e-14	0.169609	0.658	0.621	3.55124e-10	1
Ccser1	2.76079e-14	0.288657	0.289	0.234	6.87935e-10	1
Pex5l	3.61716e-14	0.137526	0.821	0.813	9.01323e-10	1
Ccp110	4.3642e-14	0.204727	0.438	0.375	1.08747e-09	1
Gm42413	9.67783e-14	0.180953	0.6	0.545	2.41152e-09	1
Magi1	1.25409e-13	0.15875	0.562	0.545	3.12493e-09	1
Qdpr	2.37734e-13	0.198642	0.413	0.352	5.92386e-09	1
Pcdh15	3.78058e-13	0.259414	0.283	0.235	9.42045e-09	1
Fth1	5.3486e-13	-0.202886	0.667	0.712	1.33276e-08	1
Enpp2	5.49675e-13	0.125279	0.868	0.827	1.36968e-08	1
Srgap1	1.79057e-12	0.112671	0.291	0.243	4.46173e-08	1
Lrrc4c	2.556e-12	0.149708	0.811	0.788	6.36904e-08	1
Vmp1	3.77599e-12	0.142838	0.796	0.766	9.40902e-08	1
Plxdc2	4.05094e-12	0.144227	0.757	0.733	1.00941e-07	1
Far1os	4.61448e-12	-0.191268	0.212	0.261	1.14984e-07	1
Edil3	6.78745e-12	0.103172	0.969	0.961	1.6913e-07	1
Gm44866	7.35007e-12	0.21145	0.347	0.29	1.83149e-07	1
Dlg1	8.89799e-12	0.163997	0.571	0.533	2.2172e-07	1
Sema6a	3.53298e-11	0.216351	0.331	0.28	8.80349e-07	1
Nbas	3.91157e-11	0.155412	0.565	0.529	9.74686e-07	1
Dctn4	4.64675e-11	-0.158725	0.231	0.278	1.15788e-06	1
Phlpp1	4.73633e-11	0.107933	0.915	0.913	1.1802e-06	1
Dock10	7.06775e-11	0.106963	0.9	0.894	1.76114e-06	1
Dcc	8.26387e-11	0.232789	0.318	0.287	2.05919e-06	1
Nlgn1	1.50074e-10	0.162372	0.583	0.565	3.73956e-06	1
Dpyd	1.6422e-10	0.245466	0.275	0.237	4.09202e-06	1
Dock5	2.03858e-10	0.187362	0.325	0.293	5.07972e-06	1
A230001M10Rik	8.59815e-10	0.163601	0.503	0.458	2.14249e-05	1
Septin1	1.03518e-09	0.146268	0.556	0.523	2.57946e-05	1
Pak7	1.68578e-09	0.145477	0.712	0.681	4.20062e-05	1
Kcnq1ot1	2.3118e-09	-0.134488	0.239	0.282	5.76055e-05	1
Gjc3	2.43162e-09	0.123679	0.718	0.686	6.0591e-05	1
Gm13963	2.60224e-09	0.208893	0.283	0.249	6.48426e-05	1
Aig1	4.50225e-09	0.118443	0.378	0.368	0.000112187	1
Cdh10	5.57544e-09	0.172189	0.532	0.496	0.000138929	1
Csmd3	6.18494e-09	0.111397	0.852	0.84	0.000154116	1
Shisa3	7.77071e-09	-0.101831	0.232	0.269	0.000193631	1
Hepacam	9.0565e-09	0.173114	0.391	0.346	0.00022567	1
Dock1	1.18634e-08	0.14893	0.477	0.44	0.000295611	1
Pstpip2	1.94663e-08	0.151659	0.506	0.466	0.000485061	1
Xrcc6	3.33802e-08	0.131804	0.542	0.495	0.000831769	1
Pcyt2	3.37158e-08	-0.133243	0.264	0.307	0.000840129	1
Glul	3.95389e-08	0.182274	0.325	0.289	0.000985231	1
Cadm2	4.31501e-08	0.108206	0.701	0.703	0.00107521	1
Npas3	4.91306e-08	0.150018	0.495	0.468	0.00122424	1
Palm2	5.61612e-08	0.10218	0.454	0.405	0.00139943	1
Dnm3	6.78488e-08	0.116255	0.852	0.827	0.00169066	1
Cpox	7.04892e-08	-0.164362	0.23	0.272	0.00175645	1
Fmnl2	9.07826e-08	-0.156873	0.498	0.532	0.00226212	1
Atp6v0b	1.26999e-07	0.106417	0.395	0.383	0.00316455	1
Ttll5	1.31657e-07	0.152998	0.369	0.339	0.00328062	1
Enox1	1.87916e-07	0.119681	0.564	0.537	0.00468248	1
Xkr4	1.98584e-07	0.115416	0.327	0.325	0.00494832	1
Kif13a	2.31209e-07	0.121909	0.519	0.488	0.00576126	1
Sema6d	2.65675e-07	-0.10361	0.357	0.401	0.00662008	1
Trim2	2.76599e-07	0.12312	0.534	0.512	0.0068923	1
Snx29	3.26922e-07	0.111146	0.273	0.261	0.00814625	1
Slc25a27	3.8665e-07	-0.173648	0.323	0.367	0.00963456	1
Zfp638	4.09954e-07	0.120489	0.521	0.489	0.0102152	1
Ttll7	4.58769e-07	0.100315	0.738	0.717	0.0114316	1
Hsp90ab1	5.22583e-07	0.137546	0.323	0.306	0.0130217	1
Pls1	7.95076e-07	0.133678	0.432	0.406	0.0198117	1
Dtna	8.01506e-07	0.140726	0.375	0.347	0.0199719	1
Gnai1	8.91178e-07	0.109073	0.348	0.337	0.0222064	1
Kif13b	9.1651e-07	0.101767	0.682	0.656	0.0228376	1
Gm48742	9.7569e-07	-0.177065	0.296	0.338	0.0243122	1
Eps15	1.27515e-06	0.123599	0.302	0.287	0.0317743	1
Myo1d	1.40682e-06	0.120486	0.502	0.479	0.035055	1
Oxr1	1.43745e-06	0.104786	0.561	0.526	0.0358184	1
Adipor2	1.48362e-06	0.114985	0.625	0.59	0.036969	1
Csrp1	1.69446e-06	0.123656	0.491	0.462	0.0422227	1
Kirrel3	4.54116e-243	1.492	0.523	0.222	1.13157e-238	2
Enpp6	1.18027e-220	-1.4404	0.024	0.25	2.94099e-216	2
Ptgds	3.47574e-210	0.8972	0.782	0.515	8.66084e-206	2
Anln	8.26613e-206	-1.09092	0.273	0.58	2.05975e-201	2
A330049N07Rik	1.40835e-172	-1.09875	0.171	0.44	3.50932e-168	2
Slc13a1	6.41301e-167	1.08826	0.495	0.232	1.59799e-162	2
Spock3	5.79595e-149	-0.834319	0.309	0.576	1.44424e-144	2
Agmo	2.22157e-146	-1.19282	0.075	0.284	5.53571e-142	2
Apod	1.19998e-139	-0.844564	0.45	0.682	2.9901e-135	2
Hapln2	5.18169e-136	-0.8684	0.262	0.514	1.29117e-131	2
Robo1	2.61772e-129	-1.10937	0.172	0.4	6.52283e-125	2
Ctnna2	4.37643e-123	-0.814966	0.449	0.659	1.09052e-118	2
Cntn3	5.79775e-119	-1.15163	0.075	0.253	1.44468e-114	2
Ctnna3	1.2388e-97	-0.602406	0.597	0.763	3.08685e-93	2
Lrp1b	9.85949e-88	-0.313844	0.969	0.984	2.45679e-83	2
Usp31	1.63789e-73	-0.697407	0.215	0.39	4.08129e-69	2
Lama2	5.02758e-71	-0.650546	0.154	0.312	1.25277e-66	2
Clmn	1.18869e-70	0.571824	0.555	0.415	2.96197e-66	2
Slco3a1	1.24755e-68	-0.645359	0.152	0.306	3.10863e-64	2
Opalin	2.0238e-67	0.62551	0.438	0.275	5.0429e-63	2
Cdh20	4.11004e-67	-0.523358	0.48	0.648	1.02414e-62	2
Fbxw15	2.03577e-65	0.813501	0.255	0.123	5.07273e-61	2
Rasgrp3	2.99127e-63	-0.591412	0.148	0.293	7.45364e-59	2
Srgap1	3.38124e-63	0.65903	0.383	0.231	8.42539e-59	2
Adgrb3	7.91436e-62	-0.73669	0.221	0.373	1.9721e-57	2
Erbin	9.89546e-51	0.349308	0.76	0.699	2.46575e-46	2
Mapre2	4.31691e-50	-0.491032	0.197	0.335	1.07569e-45	2
Tspan2	2.42373e-48	0.413042	0.557	0.482	6.03944e-44	2
Prr5l	4.17897e-48	-0.30893	0.811	0.883	1.04131e-43	2
Tanc2	1.79343e-47	-0.495154	0.216	0.354	4.46886e-43	2
Lrrtm3	5.02179e-47	-0.517868	0.334	0.481	1.25133e-42	2
Nkain2	6.92649e-46	-0.197666	0.998	0.998	1.72594e-41	2
St6galnac3	2.03618e-45	-0.296199	0.804	0.877	5.07376e-41	2
Cpox	6.54051e-45	-0.537566	0.157	0.281	1.62976e-40	2
Slc25a27	1.02435e-41	-0.466251	0.244	0.377	2.55248e-37	2
Zdhhc20	2.82059e-41	-0.390484	0.518	0.649	7.02834e-37	2
Gm28376	2.96088e-41	-0.372932	0.485	0.623	7.37791e-37	2
Prickle1	8.09897e-41	0.562625	0.331	0.229	2.0181e-36	2
Tmem117	9.2828e-41	-0.37596	0.321	0.458	2.31309e-36	2
Erbb4	1.26669e-39	0.316353	0.802	0.721	3.15634e-35	2
Pex5l	2.35157e-39	0.311891	0.827	0.814	5.85963e-35	2
Palm2	3.13587e-39	0.470471	0.511	0.402	7.81396e-35	2
Rnf220	3.79935e-39	-0.317085	0.734	0.831	9.46722e-35	2
St3gal4	9.38536e-39	-0.489941	0.165	0.279	2.33864e-34	2
Plekha1	3.08733e-38	0.453541	0.37	0.29	7.69301e-34	2
Slc7a15	3.46089e-38	0.592377	0.277	0.174	8.62385e-34	2
Il33	1.04462e-37	0.501313	0.399	0.288	2.60298e-33	2
C030029H02Rik	1.16352e-37	0.320123	0.759	0.65	2.89926e-33	2
Mtus1	8.30462e-37	-0.435089	0.154	0.262	2.06935e-32	2
Sec14l5	1.17941e-36	-0.338635	0.577	0.697	2.93886e-32	2
Dgki	6.52773e-36	-0.283863	0.559	0.685	1.62658e-31	2
Dock5	1.21341e-35	-0.340813	0.22	0.331	3.02358e-31	2
Ninj2	2.65962e-35	0.49284	0.371	0.272	6.62725e-31	2
Gm42413	3.12481e-35	0.391109	0.64	0.548	7.78641e-31	2
Adipor2	1.57729e-34	-0.36136	0.509	0.632	3.93028e-30	2
Inpp5f	2.16329e-34	-0.333145	0.239	0.351	5.39049e-30	2
Kctd3	4.58164e-34	-0.455283	0.23	0.347	1.14165e-29	2
4930419G24Rik	7.24239e-34	0.364967	0.613	0.555	1.80466e-29	2
Apoe	8.6716e-34	0.393312	0.66	0.602	2.16079e-29	2
Nfasc	1.70816e-33	0.351156	0.574	0.511	4.2564e-29	2
Mal	4.01704e-33	0.340427	0.59	0.526	1.00097e-28	2
Otud7a	2.03614e-32	-0.35516	0.355	0.478	5.07365e-28	2
Slc24a2	5.08639e-32	-0.186005	0.95	0.968	1.26743e-27	2
Ncam2	7.26472e-32	-0.283409	0.623	0.735	1.81022e-27	2
Cpd	1.20909e-31	-0.381841	0.155	0.251	3.0128e-27	2
Mapt	6.69014e-31	0.232289	0.888	0.868	1.66705e-26	2
Kcnq1ot1	1.01627e-30	-0.450595	0.182	0.286	2.53233e-26	2
Ccp110	1.10215e-30	0.391746	0.469	0.383	2.74634e-26	2
Fbxl5	1.77819e-30	0.414891	0.37	0.286	4.43089e-26	2
Dock9	2.87563e-30	-0.298071	0.423	0.543	7.16551e-26	2
Galnt7	1.54908e-29	-0.289598	0.211	0.308	3.86e-25	2
Stxbp6	1.70318e-29	-0.308926	0.346	0.462	4.24398e-25	2
Tmem178b	2.54733e-29	-0.317807	0.615	0.714	6.34743e-25	2
Mycbp2	3.43891e-29	-0.316403	0.507	0.62	8.56908e-25	2
Tenm2	5.40858e-29	-0.401402	0.329	0.444	1.34771e-24	2
Fmnl2	1.48529e-28	-0.345931	0.428	0.543	3.70105e-24	2
Tspan5	1.80446e-28	-0.34588	0.307	0.42	4.49635e-24	2
Cdh19	1.99417e-28	-0.377805	0.354	0.468	4.96908e-24	2
Pde4d	6.03856e-28	-0.549908	0.208	0.296	1.50469e-23	2
Zfp536	7.13335e-28	0.238511	0.766	0.745	1.77749e-23	2
Acaca	7.16024e-28	-0.363106	0.347	0.46	1.78419e-23	2
Shtn1	1.13277e-27	-0.280728	0.434	0.548	2.82262e-23	2
Add1	1.26395e-27	0.387123	0.359	0.284	3.1495e-23	2
Fgfr2	1.54766e-27	0.219331	0.909	0.902	3.85647e-23	2
Phldb1	4.60338e-27	0.273971	0.572	0.535	1.14707e-22	2
A230001M10Rik	1.85494e-26	-0.163388	0.4	0.498	4.62214e-22	2
Ugt8a	4.56667e-26	-0.272642	0.537	0.645	1.13792e-21	2
Daam1	1.11962e-25	0.297448	0.492	0.441	2.78988e-21	2
Ano4	2.17079e-25	0.217311	0.809	0.78	5.40917e-21	2
5033421B08Rik	2.55537e-25	0.461213	0.261	0.179	6.36747e-21	2
Bin1	4.65134e-25	0.211888	0.662	0.645	1.15902e-20	2
Gm37459	1.28525e-24	0.303507	0.591	0.556	3.2026e-20	2
Megf10	3.82788e-24	-0.228844	0.22	0.303	9.53832e-20	2
Xrcc6	4.59656e-24	0.295564	0.553	0.505	1.14537e-19	2
Pam	5.92812e-24	-0.290502	0.176	0.258	1.47717e-19	2
Dcc	5.95069e-24	-0.410187	0.225	0.321	1.48279e-19	2
Sorcs1	5.96181e-24	-0.272181	0.544	0.645	1.48556e-19	2
A330015K06Rik	1.13073e-23	0.303424	0.564	0.521	2.81754e-19	2
Marchf1	2.92599e-23	-0.252177	0.49	0.595	7.29097e-19	2
Ppp1r9a	3.23793e-23	-0.335037	0.169	0.255	8.06828e-19	2
Macf1	6.8142e-23	-0.298375	0.347	0.45	1.69796e-18	2
Fryl	7.34572e-23	0.26611	0.486	0.448	1.83041e-18	2
Epb41l3	9.43713e-23	-0.241993	0.318	0.414	2.35154e-18	2
Pacs2	1.09799e-22	-0.354348	0.273	0.37	2.73598e-18	2
Kctd13	1.17506e-22	-0.127836	0.335	0.417	2.92801e-18	2
Grik2	2.16974e-22	0.239588	0.644	0.618	5.40656e-18	2
Trmt13	2.83345e-22	-0.342855	0.188	0.274	7.06039e-18	2
1700111E14Rik	3.07244e-22	-0.2728	0.284	0.378	7.65591e-18	2
Ablim2	3.38729e-22	0.416922	0.268	0.197	8.44046e-18	2
Phactr3	3.57865e-22	0.410182	0.286	0.205	8.91729e-18	2
Slc25a12	8.12259e-22	-0.361175	0.254	0.348	2.02399e-17	2
Gm48742	2.32627e-21	-0.395761	0.248	0.34	5.79661e-17	2
Ank3	2.42179e-21	0.1663	0.787	0.807	6.03462e-17	2
Rap1a	4.07263e-21	-0.275657	0.303	0.397	1.01482e-16	2
Naaladl2	6.71652e-21	-0.252896	0.431	0.53	1.67362e-16	2
Apc	4.50911e-20	-0.281715	0.344	0.44	1.12358e-15	2
Pak1	8.32124e-20	0.198103	0.681	0.667	2.07349e-15	2
Clic4	9.54528e-20	0.312408	0.367	0.317	2.37849e-15	2
Sh3kbp1	1.32423e-19	-0.274693	0.235	0.319	3.2997e-15	2
Cntn4	1.61455e-19	0.381219	0.257	0.179	4.02313e-15	2
Sez6l2	2.74669e-19	-0.178783	0.316	0.396	6.84421e-15	2
Adamtsl1	2.83627e-19	0.415264	0.252	0.18	7.06741e-15	2
Cd9	3.11576e-19	0.366004	0.311	0.234	7.76384e-15	2
Efcab14	7.61664e-19	-0.344225	0.192	0.272	1.89791e-14	2
Slc25a13	2.28519e-18	-0.239378	0.259	0.341	5.69423e-14	2
Myo18a	2.65277e-18	0.345119	0.303	0.233	6.61017e-14	2
Ephb1	6.07738e-18	-0.261928	0.347	0.437	1.51436e-13	2
Auts2	7.15775e-18	0.246867	0.577	0.538	1.78357e-13	2
Dlg2	1.26003e-17	-0.160157	0.77	0.838	3.13974e-13	2
Foxn3	1.48541e-17	0.18962	0.502	0.49	3.70133e-13	2
Jakmip3	2.79483e-17	-0.244777	0.255	0.335	6.96417e-13	2
Jph1	3.20674e-17	-0.243695	0.249	0.326	7.99055e-13	2
Pde4b	4.00129e-17	0.129214	0.997	0.996	9.97041e-13	2
Gab1	5.72381e-17	-0.138563	0.519	0.602	1.42626e-12	2
Kcnk13	7.123e-17	-0.208644	0.288	0.368	1.77491e-12	2
Septin7	2.01002e-16	-0.165957	0.725	0.797	5.00857e-12	2
Exoc6b	2.16965e-16	0.185818	0.694	0.67	5.40634e-12	2
Pard3	2.69344e-16	-0.21523	0.377	0.462	6.7115e-12	2
Nfia	2.77978e-16	0.21043	0.549	0.532	6.92665e-12	2
Creb5	3.01764e-16	0.241025	0.428	0.397	7.51934e-12	2
Tmcc3	3.97301e-16	-0.212696	0.398	0.483	9.89993e-12	2
Nfib	4.2723e-16	-0.301914	0.242	0.32	1.06457e-11	2
Prickle2	4.49753e-16	-0.131624	0.723	0.796	1.12069e-11	2
Rps6ka5	5.90757e-16	-0.237057	0.246	0.321	1.47205e-11	2
Ppp1r16b	7.93241e-16	0.161495	0.612	0.609	1.9766e-11	2
Aig1	5.57291e-15	-0.255078	0.309	0.39	1.38866e-10	2
Zfp638	9.13562e-15	0.226249	0.53	0.495	2.27641e-10	2
Gnai1	9.72187e-15	-0.213129	0.284	0.358	2.4225e-10	2
Lgi3	1.21183e-14	0.314485	0.306	0.246	3.01964e-10	2
Gm4593	1.2813e-14	0.165655	0.513	0.502	3.19274e-10	2
Bicd1	1.43136e-14	-0.134339	0.237	0.301	3.56668e-10	2
Pde8a	2.09643e-14	0.217533	0.567	0.53	5.22388e-10	2
Tmtc2	3.45712e-14	-0.173558	0.309	0.382	8.61446e-10	2
Anks1b	4.1175e-14	0.190249	0.54	0.521	1.026e-09	2
Add3	4.95515e-14	0.288286	0.286	0.246	1.23472e-09	2
Far1os	5.27358e-14	-0.238853	0.188	0.255	1.31407e-09	2
Cd81	5.363e-14	0.27985	0.424	0.36	1.33635e-09	2
Ttll7	6.37972e-14	0.114554	0.723	0.727	1.5897e-09	2
Elovl7	7.18172e-14	-0.19485	0.271	0.341	1.78954e-09	2
Ptprd	7.98539e-14	0.119633	0.969	0.981	1.9898e-09	2
Specc1	8.76594e-14	-0.202671	0.262	0.333	2.1843e-09	2
Baz2b	1.17894e-13	-0.150404	0.527	0.604	2.93768e-09	2
Ppfibp2	1.19414e-13	0.158773	0.352	0.351	2.97556e-09	2
Plekhg1	1.36356e-13	-0.209017	0.378	0.456	3.39772e-09	2
Kcnab1	1.43452e-13	0.240043	0.658	0.612	3.57453e-09	2
Glul	2.17027e-13	-0.139139	0.259	0.317	5.40787e-09	2
Tmod2	2.26961e-13	0.227536	0.508	0.463	5.65542e-09	2
Pik3c2b	2.30605e-13	-0.171146	0.281	0.348	5.74622e-09	2
Dock1	2.49333e-13	0.214514	0.482	0.449	6.21288e-09	2
Gm35188	3.63244e-13	-0.175155	0.442	0.519	9.05131e-09	2
Mog	4.09059e-13	-0.116114	0.749	0.813	1.01929e-08	2
Kif1b	7.2656e-13	-0.163259	0.691	0.755	1.81044e-08	2
Ccdc88a	1.03726e-12	-0.174761	0.399	0.474	2.58464e-08	2
Frmd5	1.46482e-12	0.131981	0.94	0.937	3.65004e-08	2
Arhgap21	2.76759e-12	-0.123656	0.298	0.357	6.89628e-08	2
Ermn	3.68147e-12	-0.165216	0.411	0.483	9.17348e-08	2
Abhd17b	3.92588e-12	0.181905	0.448	0.426	9.78251e-08	2
Ank	3.9616e-12	-0.180774	0.269	0.335	9.87152e-08	2
Fth1	4.9578e-12	-0.19558	0.64	0.707	1.23538e-07	2
Arap2	5.32143e-12	0.273442	0.331	0.28	1.32599e-07	2
App	5.61993e-12	0.117847	0.753	0.759	1.40037e-07	2
Cadm2	5.82178e-12	-0.175612	0.65	0.717	1.45067e-07	2
Rasal2	6.45808e-12	-0.26106	0.191	0.253	1.60922e-07	2
Gm26694	7.1682e-12	0.193141	0.434	0.415	1.78617e-07	2
Exoc4	7.23321e-12	0.128296	0.412	0.419	1.80237e-07	2
Kndc1	8.11127e-12	0.266248	0.299	0.25	2.02117e-07	2
Dmd	1.42565e-11	-0.21551	0.26	0.325	3.55244e-07	2
Spag9	1.46433e-11	-0.108669	0.397	0.46	3.64883e-07	2
Arhgap5	1.60117e-11	-0.159717	0.276	0.339	3.98981e-07	2
Rcbtb1	1.66547e-11	-0.213705	0.371	0.443	4.15002e-07	2
Npas3	1.78461e-11	-0.10212	0.428	0.494	4.44688e-07	2
Plxdc2	2.05797e-11	-0.146699	0.694	0.757	5.12804e-07	2
Rffl	2.1985e-11	-0.216479	0.344	0.414	5.47822e-07	2
Zfp280c	3.16611e-11	-0.106934	0.307	0.364	7.88932e-07	2
Ralgps1	3.40636e-11	0.216034	0.359	0.326	8.48796e-07	2
Fez1	3.42434e-11	-0.191937	0.212	0.271	8.53277e-07	2
Dctn4	3.4931e-11	-0.168529	0.214	0.27	8.7041e-07	2
Fa2h	5.64233e-11	-0.150071	0.521	0.591	1.40596e-06	2
Mat2a	5.96748e-11	0.121222	0.394	0.399	1.48698e-06	2
Dock3	6.53718e-11	-0.163896	0.317	0.381	1.62893e-06	2
Picalm	6.58958e-11	-0.149724	0.37	0.436	1.64199e-06	2
Tacc1	6.7509e-11	-0.202712	0.206	0.263	1.68219e-06	2
Strbp	8.56739e-11	0.127475	0.494	0.502	2.13482e-06	2
Nfat5	1.16762e-10	-0.186842	0.222	0.28	2.90949e-06	2
B3galt1	1.26852e-10	0.152336	0.585	0.573	3.16091e-06	2
Unc5c	1.35317e-10	0.121111	0.677	0.685	3.37184e-06	2
Zfand6	1.43434e-10	-0.168023	0.204	0.257	3.57409e-06	2
Ppp3ca	1.51523e-10	-0.104654	0.362	0.423	3.77565e-06	2
Csrp1	1.56317e-10	0.182868	0.502	0.467	3.89511e-06	2
Sh3d19	1.77937e-10	0.120887	0.447	0.448	4.43383e-06	2
Iqsec1	2.75937e-10	-0.159036	0.289	0.35	6.8758e-06	2
Wac	3.68795e-10	0.139195	0.256	0.254	9.18963e-06	2
Tmem63a	3.79829e-10	-0.145288	0.258	0.312	9.46459e-06	2
Dnm3	5.14256e-10	-0.115436	0.799	0.849	1.28142e-05	2
Prkca	6.0281e-10	-0.164923	0.377	0.443	1.50208e-05	2
Zbtb20	6.81353e-10	-0.121479	0.749	0.803	1.6978e-05	2
Snrnp70	7.0431e-10	0.136763	0.592	0.587	1.755e-05	2
Pip4k2a	7.72481e-10	-0.11585	0.503	0.567	1.92487e-05	2
Gpm6b	9.34404e-10	-0.120416	0.773	0.822	2.32835e-05	2
Myo1d	1.02508e-09	-0.15875	0.437	0.503	2.5543e-05	2
Klf13	1.06938e-09	0.251614	0.318	0.271	2.66469e-05	2
Kcnq3	1.60246e-09	-0.13939	0.595	0.658	3.993e-05	2
Synj2	2.24038e-09	-0.114418	0.296	0.347	5.58259e-05	2
Apbb2	2.45838e-09	-0.202236	0.355	0.418	6.12578e-05	2
Gnaq	2.4983e-09	-0.13467	0.291	0.346	6.22527e-05	2
Qdpr	2.85366e-09	0.223813	0.412	0.368	7.11075e-05	2
Tra2a	4.04976e-09	0.126615	0.369	0.367	0.000100912	2
Ago3	4.99053e-09	-0.168494	0.266	0.322	0.000124354	2
Gm48370	5.50028e-09	0.150131	0.265	0.264	0.000137056	2
Plekhh1	5.71446e-09	-0.11584	0.498	0.558	0.000142393	2
Shisa4	5.72709e-09	-0.192392	0.237	0.292	0.000142708	2
Dip2a	6.59489e-09	-0.107805	0.474	0.533	0.000164332	2
St6gal1	6.63669e-09	0.14146	0.37	0.362	0.000165373	2
Phactr1	7.25835e-09	-0.150583	0.546	0.608	0.000180864	2
Dock10	8.73204e-09	0.11959	0.902	0.895	0.000217585	2
Mdga2	9.20845e-09	-0.115319	0.632	0.691	0.000229456	2
Kcna1	9.29828e-09	0.161363	0.465	0.446	0.000231695	2
Slain1	9.35968e-09	-0.101833	0.49	0.549	0.000233224	2
Ube2d1	9.6598e-09	0.166714	0.373	0.35	0.000240703	2
Syt11	1.15137e-08	0.146952	0.531	0.517	0.000286898	2
Sox10	1.16766e-08	0.123424	0.46	0.451	0.000290958	2
Agap1	1.22193e-08	0.13655	0.576	0.57	0.00030448	2
Ddx5	1.90589e-08	0.117426	0.669	0.661	0.000474911	2
5031439G07Rik	2.06532e-08	0.157441	0.392	0.374	0.000514636	2
Daam2	2.08582e-08	-0.102462	0.475	0.533	0.000519746	2
Gm48249	2.30794e-08	-0.105702	0.212	0.255	0.000575092	2
Kif13a	2.77221e-08	0.158836	0.517	0.497	0.00069078	2
Snhg11	3.00848e-08	0.164398	0.505	0.494	0.000749653	2
Tmeff1	3.9055e-08	-0.105253	0.335	0.384	0.000973173	2
Ndrg1	4.05019e-08	-0.140338	0.211	0.256	0.00100923	2
Cryab	4.52322e-08	0.244822	0.317	0.278	0.0011271	2
Agpat4	4.79542e-08	-0.143735	0.305	0.358	0.00119492	2
Opcml	5.29474e-08	-0.188437	0.295	0.351	0.00131934	2
Slc20a2	6.19262e-08	-0.100708	0.275	0.319	0.00154308	2
Oxr1	7.27357e-08	0.111363	0.534	0.543	0.00181243	2
Mbnl1	7.30178e-08	-0.104637	0.302	0.35	0.00181946	2
Gm43713	7.47775e-08	0.108396	0.264	0.271	0.00186331	2
Pde1c	8.13643e-08	0.227529	0.299	0.264	0.00202743	2
Cacnb4	1.03254e-07	0.155509	0.259	0.255	0.00257288	2
Sort1	1.28519e-07	-0.153482	0.278	0.329	0.00320242	2
Akap9	1.30353e-07	-0.1114	0.235	0.28	0.00324812	2
Cdc42se2	1.54017e-07	0.183346	0.317	0.289	0.00383779	2
Fbxl17	1.83482e-07	-0.107877	0.222	0.264	0.00457201	2
Camk1d	1.84267e-07	0.1083	0.273	0.279	0.00459156	2
Hook3	2.42952e-07	0.119285	0.362	0.355	0.00605388	2
Secisbp2l	2.63565e-07	-0.150202	0.213	0.258	0.00656751	2
Aplp2	2.72703e-07	0.149768	0.299	0.284	0.00679522	2
Cyth1	3.69435e-07	0.1007	0.382	0.383	0.00920559	2
Lcorl	3.94694e-07	0.177624	0.268	0.25	0.009835	2
Mef2a	4.15616e-07	-0.131477	0.229	0.272	0.0103563	2
Ubr3	4.26127e-07	0.134386	0.261	0.254	0.0106182	2
Cttnbp2	4.84701e-07	0.136515	0.476	0.463	0.0120778	2
Rab10	5.2185e-07	-0.115366	0.254	0.299	0.0130034	2
Zmynd8	5.83345e-07	-0.118401	0.246	0.291	0.0145358	2
Ptma	6.34444e-07	0.184459	0.327	0.304	0.0158091	2
Mtmr2	7.02789e-07	0.218653	0.267	0.225	0.0175121	2
D7Ertd443e	7.12034e-07	0.14397	0.31	0.298	0.0177425	2
Ddr1	7.65704e-07	0.151929	0.342	0.324	0.0190798	2
Cald1	8.71432e-07	0.200564	0.259	0.227	0.0217143	2
Fign	1.1934e-06	0.165054	0.331	0.313	0.0297371	2
Scaper	1.23932e-06	-0.131358	0.21	0.253	0.0308814	2
Xkr4	1.26894e-06	-0.203871	0.287	0.337	0.0316194	2
Cntn3	0	1.53301	0.568	0.147	0	3
Enpp6	0	1.4494	0.56	0.132	0	3
Ptgds	0	-2.5848	0.154	0.653	0	3
Anln	3.26318e-302	1.03893	0.845	0.451	8.13118e-298	3
Ctnna2	1.38987e-287	1.05147	0.887	0.561	3.46329e-283	3
Slc13a1	1.49444e-263	-2.34521	0.028	0.338	3.72385e-259	3
A330049N07Rik	6.63016e-248	0.998927	0.705	0.32	1.6521e-243	3
Sema5a	1.52135e-229	1.24558	0.336	0.067	3.79089e-225	3
Erbb4	1.12439e-219	-1.08687	0.565	0.772	2.80175e-215	3
Robo1	4.69041e-217	1.04591	0.652	0.294	1.16876e-212	3
Agmo	9.39375e-216	1.12961	0.517	0.185	2.34074e-211	3
Rapgef5	8.0119e-215	1.1183	0.333	0.073	1.9964e-210	3
Kirrel3	2.45462e-207	-2.43726	0.063	0.33	6.11641e-203	3
Cyp27a1	5.15441e-207	1.06772	0.395	0.112	1.28438e-202	3
Adgrb3	5.06319e-193	1.09679	0.618	0.288	1.26165e-188	3
Ctnna3	9.6069e-191	0.711251	0.927	0.689	2.39385e-186	3
Apoe	3.44377e-189	-1.25037	0.446	0.647	8.5812e-185	3
4930587E11Rik	2.00267e-185	1.15747	0.284	0.06	4.99026e-181	3
Opalin	2.15698e-172	-1.4729	0.097	0.351	5.37477e-168	3
Il33	7.80996e-170	-1.52679	0.095	0.353	1.94609e-165	3
Hapln2	6.7235e-165	0.758133	0.724	0.409	1.67536e-160	3
Luzp2	1.66812e-161	1.0022	0.416	0.149	4.15661e-157	3
Tspan9	5.51793e-160	1.0247	0.275	0.064	1.37496e-155	3
Mob3b	6.51405e-155	0.938044	0.402	0.144	1.62317e-150	3
Mtus1	1.1884e-151	0.788623	0.464	0.195	2.96126e-147	3
Selenop	4.83373e-149	0.801725	0.345	0.12	1.20447e-144	3
Spock3	8.89193e-149	0.687165	0.766	0.471	2.21569e-144	3
Slco3a1	1.96161e-148	0.747311	0.503	0.229	4.88794e-144	3
Usp31	4.54978e-147	0.80159	0.599	0.305	1.13371e-142	3
Tln2	2.9989e-143	0.872364	0.271	0.073	7.47265e-139	3
Mapre2	3.61854e-141	0.804834	0.541	0.26	9.01667e-137	3
Cpox	7.69217e-141	0.76405	0.476	0.212	1.91673e-136	3
Slc25a27	3.75266e-140	0.765545	0.589	0.302	9.35088e-136	3
Apod	5.63941e-139	0.6738	0.845	0.591	1.40523e-134	3
Srgap1	4.4444e-138	-1.37907	0.081	0.298	1.10745e-133	3
Ano4	5.08448e-137	-0.623454	0.729	0.797	1.26695e-132	3
Efr3b	1.54976e-135	0.802509	0.284	0.086	3.86169e-131	3
Gm42413	1.37903e-130	-0.947304	0.424	0.596	3.43626e-126	3
Carns1	4.84348e-128	0.839805	0.371	0.143	1.2069e-123	3
Cdh8	9.34168e-126	0.890237	0.259	0.074	2.32776e-121	3
Tanc2	6.90828e-125	0.668035	0.544	0.282	1.7214e-120	3
Lrrtm3	1.29282e-124	0.690091	0.68	0.405	3.22145e-120	3
Pde4d	1.63633e-124	1.05759	0.485	0.237	4.0774e-120	3
Pex5l	1.60754e-122	-0.657608	0.815	0.817	4.00567e-118	3
Mal	4.74597e-118	-0.810361	0.447	0.558	1.1826e-113	3
Erbin	6.09456e-118	-0.613029	0.659	0.722	1.51864e-113	3
Gm34408	8.47154e-116	0.804602	0.267	0.086	2.11094e-111	3
Rftn1	8.61204e-114	0.657303	0.399	0.181	2.14595e-109	3
Kcnq1ot1	2.60588e-113	0.731198	0.466	0.225	6.49332e-109	3
Palm2	1.62847e-112	-1.03038	0.262	0.457	4.05782e-108	3
Clmn	8.18117e-111	-0.921195	0.304	0.473	2.03858e-106	3
Cdh20	9.80436e-111	0.577863	0.813	0.573	2.44305e-106	3
Rasgrp3	5.27212e-109	0.623365	0.451	0.225	1.31371e-104	3
Tmem117	6.5027e-109	0.596924	0.643	0.387	1.62034e-104	3
Grm7	2.42251e-108	-1.24721	0.251	0.453	6.0364e-104	3
Myo1e	3.15271e-108	0.685654	0.347	0.146	7.85593e-104	3
AC154782.1	4.33156e-107	0.713353	0.278	0.102	1.07934e-102	3
Fmnl2	2.66456e-106	0.61654	0.726	0.478	6.63956e-102	3
Kctd3	4.08606e-101	0.585206	0.517	0.285	1.01817e-96	3
Ccp110	5.39046e-100	-0.885514	0.275	0.426	1.3432e-95	3
Mtss1	3.62677e-99	0.56358	0.288	0.121	9.03719e-95	3
Tspan2	1.1876e-98	-0.724828	0.407	0.516	2.95925e-94	3
Lrp1b	5.47142e-98	0.332566	0.997	0.978	1.36337e-93	3
St6galnac3	6.47048e-97	0.404008	0.957	0.843	1.61231e-92	3
St3gal4	4.15344e-93	0.627674	0.432	0.221	1.03495e-88	3
Acaca	2.74125e-92	0.531964	0.633	0.398	6.83066e-88	3
Prr5l	4.6084e-92	0.397027	0.963	0.849	1.14832e-87	3
Zdhhc20	1.67492e-89	0.427359	0.804	0.585	4.17357e-85	3
Pacs2	3.47786e-87	0.495811	0.529	0.315	8.66613e-83	3
Epb41l2	4.33925e-87	0.508141	0.284	0.127	1.08126e-82	3
Cpd	3.65141e-86	0.548114	0.388	0.2	9.09859e-82	3
Sh3kbp1	1.50297e-85	0.476163	0.469	0.269	3.74509e-81	3
Gab2	1.19891e-84	0.641214	0.36	0.173	2.98745e-80	3
Gm37459	1.34436e-84	-0.620784	0.532	0.57	3.34987e-80	3
Far1os	5.87057e-84	0.50231	0.396	0.21	1.46283e-79	3
Tmtc2	4.46887e-83	0.503362	0.548	0.332	1.11355e-78	3
Xrcc6	4.50137e-83	-0.689448	0.427	0.532	1.12165e-78	3
Ptprm	2.06526e-82	0.557001	0.35	0.173	5.14621e-78	3
Kcnq1	2.21031e-82	0.488944	0.308	0.147	5.50765e-78	3
Trmt13	2.31706e-82	0.553408	0.417	0.225	5.77364e-78	3
Mboat1	2.78199e-82	0.535567	0.348	0.173	6.93216e-78	3
Cdh19	6.04162e-81	0.476425	0.628	0.409	1.50545e-76	3
Nfasc	1.66662e-80	-0.534018	0.481	0.533	4.15288e-76	3
4930419G24Rik	6.00919e-80	-0.545253	0.556	0.57	1.49737e-75	3
Fryl	1.25033e-79	-0.541114	0.41	0.465	3.11556e-75	3
Nkain2	3.38888e-79	0.261039	1	0.998	8.4444e-75	3
Mapt	2.41161e-78	-0.380773	0.874	0.872	6.00925e-74	3
Tmem178b	3.51981e-78	0.433524	0.848	0.663	8.77065e-74	3
Slc1a3	4.18604e-78	0.483981	0.317	0.159	1.04308e-73	3
B3galt1	4.79985e-78	-0.561866	0.525	0.585	1.19603e-73	3
Daam1	3.65963e-77	-0.549249	0.407	0.461	9.11905e-73	3
Gm48742	5.40274e-77	0.67096	0.495	0.287	1.34625e-72	3
Rnf220	7.68797e-77	0.373267	0.928	0.788	1.91569e-72	3
Reps2	3.13991e-76	0.425891	0.366	0.201	7.82403e-72	3
Pde4b	1.32386e-75	-0.317697	0.997	0.997	3.2988e-71	3
Bin1	1.72875e-75	-0.447397	0.617	0.655	4.30771e-71	3
Metap1d	3.55461e-75	0.465702	0.268	0.127	8.85738e-71	3
Grik2	6.14161e-75	-0.420308	0.627	0.623	1.53037e-70	3
Dctn4	1.09009e-74	0.373237	0.395	0.232	2.71629e-70	3
Inpp5f	1.68147e-74	0.392101	0.481	0.297	4.18989e-70	3
Far1	1.81941e-74	0.47302	0.323	0.164	4.5336e-70	3
Pcyt1b	1.90455e-74	0.357266	0.295	0.158	4.74575e-70	3
Plekhg1	6.75436e-74	0.384422	0.608	0.407	1.68305e-69	3
Thsd7a	1.60896e-73	0.584102	0.297	0.139	4.00921e-69	3
Pak1	2.19143e-73	-0.33108	0.691	0.666	5.46061e-69	3
Plekhh2	2.36049e-73	0.455521	0.262	0.125	5.88187e-69	3
Plekha1	4.84943e-73	-0.538872	0.274	0.314	1.20838e-68	3
B430010I23Rik	5.13947e-73	0.466737	0.32	0.165	1.28065e-68	3
Dock1	2.48894e-72	-0.56255	0.401	0.466	6.20195e-68	3
Sec14l5	3.6031e-72	0.393164	0.828	0.641	8.9782e-68	3
Epb41l3	4.07419e-72	0.315612	0.547	0.364	1.01521e-67	3
Trim36	2.25638e-71	0.521967	0.253	0.113	5.62244e-67	3
Mycbp2	2.71255e-71	0.419024	0.763	0.564	6.75913e-67	3
Ppfia2	4.03651e-71	0.455912	0.278	0.135	1.00582e-66	3
Macf1	4.19638e-71	0.430922	0.597	0.395	1.04565e-66	3
Efcab14	1.04084e-70	0.497569	0.403	0.226	2.59358e-66	3
Adk	6.12761e-70	0.434298	0.342	0.187	1.52688e-65	3
Slc38a2	6.81019e-70	-0.576853	0.448	0.495	1.69696e-65	3
Septin4	1.55886e-69	-0.387321	0.525	0.539	3.88437e-65	3
Ttll7	1.58699e-69	-0.311967	0.746	0.722	3.95445e-65	3
Csrp1	1.86452e-69	-0.514554	0.429	0.483	4.64601e-65	3
Jakmip3	1.22626e-67	0.350859	0.461	0.291	3.05559e-63	3
Qdpr	2.59674e-67	-0.675573	0.291	0.394	6.47057e-63	3
Rap1a	9.57895e-67	0.442186	0.538	0.346	2.38688e-62	3
Dock5	1.32866e-66	0.224368	0.424	0.284	3.31076e-62	3
Foxn3	4.29429e-66	-0.335702	0.504	0.491	1.07005e-61	3
Cd81	4.55533e-66	-0.599175	0.318	0.385	1.1351e-61	3
Ephb1	1.28514e-65	0.420175	0.579	0.387	3.20232e-61	3
Shisa4	1.49729e-65	0.131535	0.381	0.261	3.73095e-61	3
Zfp638	1.51065e-65	-0.491995	0.46	0.511	3.76423e-61	3
Kif13a	1.68829e-65	-0.487811	0.463	0.508	4.20689e-61	3
Phldb1	3.75974e-65	-0.39146	0.531	0.545	9.36852e-61	3
Cyp2j12	5.36835e-65	0.372864	0.32	0.181	1.33769e-60	3
Lama2	6.20531e-65	0.319031	0.408	0.253	1.54624e-60	3
Sash1	9.00024e-65	0.348324	0.304	0.17	2.24268e-60	3
Cd9	1.10288e-64	-0.78538	0.162	0.268	2.74814e-60	3
Agap1	1.12594e-64	-0.269461	0.599	0.565	2.80563e-60	3
Dgki	1.7894e-64	0.36977	0.81	0.629	4.45882e-60	3
Acap2	2.66651e-64	0.277522	0.559	0.39	6.6444e-60	3
Zfand6	5.96117e-64	0.309327	0.365	0.222	1.4854e-59	3
Dmd	6.31253e-64	0.401919	0.457	0.283	1.57296e-59	3
Apc	7.23623e-64	0.333727	0.572	0.39	1.80312e-59	3
Rps6ka5	9.77126e-64	0.414405	0.449	0.277	2.4348e-59	3
Zfp536	2.04493e-63	-0.338775	0.757	0.748	5.09555e-59	3
Stxbp6	2.50239e-63	0.275772	0.583	0.41	6.23545e-59	3
Otud7a	2.77283e-63	0.361932	0.609	0.422	6.90935e-59	3
Galnt7	3.15172e-63	0.277845	0.411	0.264	7.85346e-59	3
Exoc6b	5.06737e-63	-0.334077	0.681	0.674	1.26269e-58	3
Fgfr2	2.71897e-62	-0.319965	0.924	0.899	6.77514e-58	3
Sypl	5.70278e-62	0.353617	0.285	0.156	1.42102e-57	3
5031439G07Rik	7.50654e-62	-0.511202	0.335	0.386	1.87048e-57	3
Gal3st1	1.16172e-61	0.21524	0.317	0.199	2.89478e-57	3
Tspan5	1.43705e-61	0.337763	0.542	0.367	3.58085e-57	3
Mapkap1	3.47261e-61	0.265407	0.344	0.215	8.65305e-57	3
Piga	4.21921e-61	0.426165	0.274	0.142	1.05134e-56	3
Auts2	5.79783e-61	-0.488232	0.515	0.553	1.4447e-56	3
Pde8a	1.30394e-60	-0.392894	0.523	0.541	3.24916e-56	3
Nfib	1.41235e-60	0.443609	0.448	0.276	3.51929e-56	3
Phactr1	1.58376e-60	0.250405	0.742	0.566	3.94643e-56	3
Klhl4	2.60022e-60	0.335201	0.267	0.146	6.47923e-56	3
Ncam2	2.85893e-60	0.280713	0.85	0.684	7.12389e-56	3
Srrm2	1.01429e-59	-0.132706	0.558	0.488	2.5274e-55	3
Kcnk13	1.31245e-59	0.160526	0.465	0.329	3.27037e-55	3
Ninj2	2.57937e-59	-0.762852	0.208	0.31	6.42728e-55	3
Mpzl1	5.68318e-59	0.246488	0.332	0.209	1.41613e-54	3
Syt11	6.41007e-59	-0.35831	0.521	0.52	1.59726e-54	3
Pam	6.62118e-59	0.226751	0.344	0.221	1.64987e-54	3
Fbxl5	6.79501e-59	-0.554588	0.256	0.314	1.69318e-54	3
Dlg1	1.65113e-58	-0.223466	0.585	0.543	4.11427e-54	3
Ppp1r9a	2.24622e-58	0.233605	0.34	0.216	5.59712e-54	3
Sgip1	2.51709e-58	0.229443	0.301	0.185	6.27209e-54	3
Zfp462	3.86705e-58	0.281243	0.276	0.161	9.63591e-54	3
Cdk5rap2	6.63077e-58	0.312521	0.307	0.183	1.65225e-53	3
Fez1	7.82793e-58	0.279007	0.372	0.237	1.95056e-53	3
Gm4593	7.95938e-58	-0.381964	0.49	0.507	1.98332e-53	3
Srgap2	8.61129e-58	0.307202	0.286	0.164	2.14576e-53	3
Srgap3	1.15513e-57	0.334	0.317	0.186	2.87835e-53	3
Tmem63a	2.47763e-57	0.247793	0.412	0.279	6.17375e-53	3
Slc25a13	2.79367e-57	0.291025	0.448	0.3	6.96127e-53	3
4732471J01Rik	3.5397e-57	0.223283	0.312	0.197	8.82022e-53	3
Cmss1	1.25719e-56	-0.226932	0.796	0.738	3.13267e-52	3
Slc25a12	1.33038e-56	0.395918	0.467	0.301	3.31503e-52	3
Diaph2	2.5888e-56	0.345471	0.329	0.194	6.45076e-52	3
Prima1	3.38531e-56	0.327018	0.281	0.161	8.43552e-52	3
Ccdc88a	5.93359e-56	0.247581	0.593	0.432	1.47853e-51	3
Zfp280c	6.04676e-56	0.12917	0.453	0.333	1.50673e-51	3
Rasal2	7.88452e-56	0.339161	0.357	0.217	1.96467e-51	3
Mat2a	1.08538e-55	-0.293222	0.413	0.395	2.70456e-51	3
Rap1gds1	2.056e-55	0.348865	0.283	0.16	5.12314e-51	3
Naaladl2	3.6026e-55	0.394649	0.661	0.48	8.97696e-51	3
Rnf13	5.80034e-55	-0.132568	0.576	0.506	1.44533e-50	3
Gm42418	9.98438e-55	-0.348937	0.904	0.887	2.48791e-50	3
Elovl7	1.01546e-54	0.380256	0.462	0.3	2.53034e-50	3
Rffl	2.09718e-54	0.231971	0.524	0.375	5.22575e-50	3
Magi1	4.44497e-54	-0.248111	0.583	0.547	1.1076e-49	3
Lgi3	4.8859e-54	-0.635228	0.189	0.272	1.21747e-49	3
Scmh1	5.53056e-54	0.256471	0.278	0.167	1.3781e-49	3
Slc24a2	6.17858e-54	0.238983	0.992	0.959	1.53958e-49	3
Mitf	7.09277e-54	0.388822	0.278	0.152	1.76738e-49	3
Snx1	9.301e-54	0.240819	0.28	0.172	2.31762e-49	3
Gm29237	1.77879e-53	0.199966	0.366	0.247	4.43238e-49	3
Daam2	2.27243e-53	0.214439	0.653	0.495	5.66244e-49	3
Aplp1	2.65731e-53	-0.247619	0.59	0.556	6.62147e-49	3
Actn4	2.83122e-53	0.252456	0.306	0.19	7.05483e-49	3
Nsd1	3.75106e-53	0.119731	0.533	0.406	9.34689e-49	3
Dennd1a	4.29137e-53	0.289573	0.495	0.342	1.06932e-48	3
Gm13905	4.71827e-53	0.264496	0.33	0.21	1.1757e-48	3
Jph1	4.87166e-53	0.239661	0.422	0.288	1.21392e-48	3
Ppp1r16b	6.5927e-53	-0.2588	0.634	0.605	1.64277e-48	3
Akt3	6.75706e-53	0.209247	0.335	0.22	1.68373e-48	3
Fam208a	7.05567e-53	0.142683	0.417	0.302	1.75813e-48	3
Clic4	8.57546e-53	-0.420928	0.306	0.332	2.13683e-48	3
Ank3	8.6687e-53	-0.256745	0.834	0.797	2.16007e-48	3
Oxr1	8.74267e-53	-0.39794	0.52	0.545	2.1785e-48	3
Prickle1	1.1323e-52	-0.793049	0.159	0.268	2.82146e-48	3
Dpysl2	2.35735e-52	-0.136966	0.439	0.38	5.87404e-48	3
Secisbp2l	3.10996e-52	0.202671	0.344	0.23	7.7494e-48	3
Atp6v0b	4.57784e-52	-0.113731	0.442	0.378	1.14071e-47	3
Dnajb2	4.61539e-52	-0.436165	0.312	0.34	1.15006e-47	3
Sccpdh	5.85296e-52	0.408691	0.308	0.176	1.45844e-47	3
Hsp90ab1	7.08475e-52	-0.455576	0.291	0.318	1.76538e-47	3
Nbas	7.60828e-52	-0.296097	0.552	0.543	1.89583e-47	3
Inf2	7.8302e-52	-0.150832	0.362	0.314	1.95113e-47	3
Snrnp70	8.26815e-52	-0.152475	0.639	0.578	2.06026e-47	3
Pik3c2b	9.08552e-52	0.192284	0.441	0.313	2.26393e-47	3
Gpatch8	1.56312e-51	0.178033	0.621	0.473	3.89499e-47	3
Mink1	2.11876e-51	0.167147	0.38	0.265	5.27953e-47	3
Mvb12b	2.16215e-51	0.259878	0.26	0.156	5.38764e-47	3
Mbnl1	2.57033e-51	0.21444	0.452	0.318	6.40475e-47	3
Picalm	4.89429e-51	0.31848	0.558	0.396	1.21956e-46	3
Add1	4.91089e-51	-0.484785	0.26	0.308	1.2237e-46	3
Gm35188	5.73023e-51	0.146572	0.623	0.48	1.42786e-46	3
Vgll4	7.04299e-51	0.224396	0.311	0.199	1.75497e-46	3
Tmcc3	1.18369e-50	0.266248	0.597	0.439	2.94952e-46	3
Dnajc6	1.41263e-50	-0.155785	0.332	0.288	3.51999e-46	3
Eml2	1.42623e-50	0.278259	0.313	0.196	3.55388e-46	3
Sorcs1	1.69422e-50	0.258964	0.759	0.597	4.22166e-46	3
Ugt8a	2.49535e-50	0.239538	0.756	0.596	6.21791e-46	3
Ube2d1	3.07404e-50	-0.323004	0.351	0.356	7.6599e-46	3
Gm28376	3.33321e-50	0.229847	0.729	0.567	8.30568e-46	3
Fermt2	3.83081e-50	-0.19065	0.256	0.227	9.54561e-46	3
Scd3	4.28078e-50	0.329993	0.277	0.163	1.06668e-45	3
Tubb4a	5.20631e-50	-0.276564	0.741	0.727	1.29731e-45	3
Micall1	6.40301e-50	0.168846	0.328	0.224	1.5955e-45	3
Phactr4	6.74366e-50	0.29907	0.295	0.18	1.68038e-45	3
Dock9	7.22645e-50	0.274713	0.653	0.491	1.80069e-45	3
Prrg1	1.20234e-49	0.240047	0.3	0.19	2.99598e-45	3
Gm48249	2.18106e-49	0.168736	0.333	0.229	5.43476e-45	3
Creb5	2.9875e-49	-0.383997	0.384	0.407	7.44426e-45	3
Baz2b	3.61496e-49	0.214871	0.717	0.562	9.00777e-45	3
Wipf1	4.22526e-49	0.205591	0.41	0.286	1.05285e-44	3
Gnai1	5.33117e-49	0.183804	0.447	0.322	1.32842e-44	3
Zmynd8	5.90134e-49	0.133922	0.37	0.264	1.4705e-44	3
Ago3	6.22626e-49	0.278701	0.425	0.288	1.55146e-44	3
Folh1	7.88162e-49	0.226112	0.314	0.205	1.96394e-44	3
App	8.27138e-49	-0.280269	0.768	0.756	2.06106e-44	3
Pafah1b1	8.31472e-49	-0.10268	0.573	0.505	2.07186e-44	3
Sema6a	9.80973e-49	-0.600602	0.239	0.314	2.44439e-44	3
Frmd4b	1.10864e-48	-0.224191	0.665	0.632	2.76252e-44	3
Pik3r1	1.29022e-48	-0.151031	0.393	0.346	3.21498e-44	3
Arap2	1.48998e-48	-0.59908	0.228	0.303	3.71274e-44	3
Sec61a2	1.5181e-48	0.21022	0.27	0.17	3.78279e-44	3
Paip2	1.77636e-48	0.139394	0.455	0.337	4.42634e-44	3
Mfn1	1.82182e-48	0.261161	0.272	0.166	4.5396e-44	3
AY036118	2.04895e-48	-0.245037	0.539	0.51	5.10559e-44	3
Map7	2.11873e-48	0.237149	0.954	0.857	5.27945e-44	3
Myo9a	2.27905e-48	0.153979	0.455	0.334	5.67894e-44	3
Gnao1	2.69684e-48	-0.128237	0.717	0.648	6.71998e-44	3
Akap6	3.84378e-48	0.137634	0.539	0.413	9.57794e-44	3
Cmtm5	3.98722e-48	0.211237	0.289	0.187	9.93536e-44	3
Cryab	4.47584e-48	-0.611146	0.238	0.296	1.11529e-43	3
Ypel2	5.27593e-48	-0.156873	0.658	0.599	1.31466e-43	3
Sptbn1	5.85153e-48	0.184831	0.539	0.405	1.45809e-43	3
Pard3	6.12149e-48	0.304865	0.576	0.418	1.52535e-43	3
Rsf1	8.83883e-48	0.251534	0.328	0.213	2.20246e-43	3
Cttnbp2	8.94467e-48	-0.391746	0.442	0.471	2.22883e-43	3
Synj2	2.47964e-47	0.163397	0.434	0.317	6.17877e-43	3
Anks1b	2.48366e-47	-0.440289	0.485	0.533	6.18877e-43	3
Rnf216	2.50882e-47	0.177971	0.311	0.209	6.25148e-43	3
4932438A13Rik	3.40797e-47	0.116736	0.331	0.238	8.49198e-43	3
Pcdh9	4.7803e-47	0.205845	1	0.996	1.19115e-42	3
Nfat5	8.28854e-47	0.26069	0.372	0.248	2.06534e-42	3
Fsd1l	9.50383e-47	0.21151	0.317	0.212	2.36816e-42	3
Fam171b	1.02079e-46	0.105805	0.26	0.18	2.54361e-42	3
Rcbtb1	1.03186e-46	0.169162	0.539	0.406	2.57119e-42	3
Nipa1	1.61307e-46	0.130594	0.299	0.207	4.01946e-42	3
Negr1	2.61809e-46	0.235258	0.33	0.213	6.52375e-42	3
9330182L06Rik	2.94199e-46	0.244452	0.326	0.212	7.33086e-42	3
Cyld	3.8984e-46	0.267549	0.316	0.204	9.71402e-42	3
Tbcd	4.65124e-46	0.196903	0.269	0.175	1.159e-41	3
Usp25	4.86325e-46	0.291957	0.257	0.151	1.21183e-41	3
1700111E14Rik	6.20422e-46	0.36147	0.487	0.333	1.54597e-41	3
Park2	8.18264e-46	0.112369	0.583	0.457	2.03895e-41	3
Setd5	1.04538e-45	0.105126	0.344	0.25	2.60487e-41	3
Txndc16	1.07234e-45	0.102435	0.432	0.328	2.67206e-41	3
Specc1	1.1843e-45	0.190436	0.419	0.298	2.95103e-41	3
Ralgps1	1.18971e-45	-0.156253	0.37	0.326	2.96453e-41	3
Dmxl1	1.57083e-45	0.117307	0.36	0.261	3.9142e-41	3
Zfp445	1.8184e-45	0.111582	0.351	0.256	4.53109e-41	3
Eif4g3	1.98204e-45	0.201542	0.308	0.206	4.93884e-41	3
Myo18a	2.2024e-45	-0.602143	0.181	0.261	5.48793e-41	3
Prkca	2.48089e-45	0.256542	0.553	0.405	6.18188e-41	3
Ppip5k2	2.56014e-45	0.245163	0.255	0.156	6.37935e-41	3
Abhd17b	2.56397e-45	-0.221794	0.455	0.427	6.38891e-41	3
Apbb2	3.0933e-45	0.234526	0.523	0.382	7.70787e-41	3
Vps8	4.22802e-45	0.224119	0.438	0.312	1.05354e-40	3
Ank	4.62979e-45	0.245051	0.427	0.3	1.15365e-40	3
Hepacam	4.92371e-45	-0.349285	0.351	0.368	1.22689e-40	3
Cldn11	5.0797e-45	-0.190747	0.49	0.454	1.26576e-40	3
A330015K06Rik	5.82722e-45	-0.281335	0.549	0.527	1.45203e-40	3
Fbxl17	8.21062e-45	0.179154	0.345	0.238	2.04592e-40	3
Itsn2	8.87473e-45	-0.150088	0.509	0.446	2.21141e-40	3
Crebbp	8.88566e-45	-0.139981	0.332	0.292	2.21413e-40	3
Afdn	9.6105e-45	0.179955	0.306	0.208	2.39474e-40	3
Rbm5	9.64664e-45	0.106807	0.417	0.315	2.40375e-40	3
Enox1	1.02904e-44	-0.153591	0.592	0.54	2.56416e-40	3
Dip2a	1.12304e-44	0.149236	0.632	0.499	2.79839e-40	3
Srsf5	1.49278e-44	-0.165324	0.369	0.333	3.71971e-40	3
Fxr1	1.63352e-44	-0.183692	0.312	0.282	4.0704e-40	3
Strbp	1.70879e-44	-0.178807	0.548	0.492	4.25795e-40	3
Rsrc1	2.16447e-44	0.118202	0.367	0.268	5.39342e-40	3
Otulin	2.33611e-44	0.2658	0.317	0.204	5.82111e-40	3
Ppfibp2	2.91451e-44	-0.106878	0.393	0.343	7.26236e-40	3
Shtn1	3.31526e-44	0.140371	0.634	0.502	8.26095e-40	3
Atp2c1	5.80384e-44	0.189577	0.366	0.257	1.4462e-39	3
St6gal1	5.82313e-44	-0.216359	0.384	0.36	1.45101e-39	3
Zfp280d	5.9173e-44	0.133406	0.359	0.26	1.47447e-39	3
Gnaq	5.99955e-44	0.121916	0.422	0.317	1.49497e-39	3
Kidins220	6.49661e-44	0.125239	0.317	0.226	1.61883e-39	3
Ttll5	6.97185e-44	-0.40323	0.325	0.357	1.73725e-39	3
Arhgap5	7.85457e-44	0.18831	0.425	0.306	1.9572e-39	3
Lysmd4	1.0523e-43	0.117942	0.345	0.249	2.62211e-39	3
Adap1	1.94683e-43	0.174631	0.317	0.22	4.8511e-39	3
Akap9	2.14927e-43	0.125077	0.35	0.255	5.35556e-39	3
Ermn	2.58241e-43	0.156286	0.575	0.447	6.43485e-39	3
Gm38304	2.68578e-43	0.11884	0.502	0.386	6.69242e-39	3
Birc6	3.08982e-43	-0.123319	0.323	0.28	7.69921e-39	3
Ywhaq	3.13326e-43	-0.195172	0.417	0.389	7.80746e-39	3
Tom1l2	4.31527e-43	-0.384049	0.293	0.322	1.07528e-38	3
Frmd5	4.88047e-43	-0.279567	0.943	0.937	1.21612e-38	3
Arglu1	6.19148e-43	0.135888	0.543	0.418	1.54279e-38	3
Megf10	6.93021e-43	0.131531	0.365	0.27	1.72687e-38	3
Sema6d	8.76165e-43	0.29081	0.505	0.359	2.18323e-38	3
Spag9	8.89826e-43	0.25183	0.568	0.423	2.21727e-38	3
Desi1	1.04833e-42	-0.532721	0.255	0.325	2.61224e-38	3
Iqsec1	1.14825e-42	0.20915	0.44	0.317	2.8612e-38	3
Asxl2	1.23283e-42	0.14968	0.303	0.212	3.07196e-38	3
Arih1	1.27433e-42	0.121759	0.383	0.282	3.17537e-38	3
Mast3	1.68028e-42	-0.114502	0.597	0.532	4.18692e-38	3
Zcchc7	2.7602e-42	0.119761	0.695	0.565	6.87787e-38	3
Stxbp3	3.10563e-42	0.149125	0.397	0.29	7.73861e-38	3
Luc7l2	3.4614e-42	0.109041	0.76	0.632	8.62512e-38	3
Gkap1	3.58838e-42	0.373198	0.253	0.145	8.94153e-38	3
Aff4	4.00444e-42	0.127049	0.28	0.196	9.97827e-38	3
Kif1b	4.76996e-42	0.173352	0.851	0.72	1.18858e-37	3
Foxp1	5.03032e-42	0.105342	0.271	0.19	1.25345e-37	3
Ppp2r3a	5.24728e-42	-0.145974	0.591	0.542	1.30752e-37	3
Gm36975	5.40412e-42	0.17065	0.422	0.308	1.3466e-37	3
Itgav	6.63687e-42	0.296133	0.251	0.15	1.65377e-37	3
Vmp1	6.97404e-42	-0.189794	0.812	0.772	1.73779e-37	3
Rab31	8.19496e-42	-0.144721	0.609	0.559	2.04202e-37	3
Ankib1	1.15205e-41	-0.115239	0.449	0.397	2.87069e-37	3
Mettl7a1	1.18422e-41	0.189403	0.359	0.252	2.95083e-37	3
Ldlrad3	1.69551e-41	0.197321	0.252	0.162	4.22488e-37	3
Gjc3	1.80961e-41	-0.159823	0.741	0.692	4.50918e-37	3
Trim2	2.42888e-41	-0.193791	0.551	0.516	6.05227e-37	3
Igf1r	2.43794e-41	0.113333	0.372	0.275	6.07486e-37	3
Kansl1l	2.71121e-41	0.101341	0.555	0.437	6.75579e-37	3
Rere	2.78888e-41	0.16419	0.676	0.541	6.94934e-37	3
Nfia	3.07799e-41	-0.260493	0.546	0.534	7.66975e-37	3
Phf14	3.18007e-41	0.227084	0.326	0.22	7.92411e-37	3
Igsf11	3.25168e-41	0.120046	0.284	0.199	8.10255e-37	3
D7Ertd443e	3.63049e-41	-0.280547	0.302	0.301	9.04645e-37	3
AC161607.1	3.82876e-41	0.105581	0.309	0.222	9.54051e-37	3
Trip11	3.93362e-41	0.209279	0.302	0.204	9.8018e-37	3
Cdc42bpa	4.44699e-41	-0.152063	0.806	0.754	1.1081e-36	3
Mbd5	4.49376e-41	0.126197	0.403	0.301	1.11976e-36	3
Atxn2	4.8692e-41	0.16051	0.291	0.201	1.21331e-36	3
Sik2	4.92126e-41	0.196762	0.297	0.201	1.22628e-36	3
Ccnl2	5.4889e-41	-0.121068	0.287	0.249	1.36773e-36	3
Adam10	5.52409e-41	0.202848	0.306	0.209	1.37649e-36	3
Prickle2	7.60358e-41	0.197458	0.884	0.761	1.89466e-36	3
Ckap5	8.91107e-41	-0.100899	0.271	0.229	2.22046e-36	3
Dock3	8.93173e-41	0.148498	0.462	0.349	2.22561e-36	3
Lrrc8b	1.0234e-40	-0.146605	0.302	0.266	2.55011e-36	3
Lrrc8d	1.36359e-40	0.268472	0.272	0.17	3.3978e-36	3
Rabgap1l	1.43962e-40	0.149705	0.598	0.471	3.58724e-36	3
Nktr	1.94541e-40	-0.105099	0.384	0.335	4.84758e-36	3
Hltf	2.03859e-40	0.139048	0.253	0.172	5.07977e-36	3
Slain1	2.05698e-40	0.139644	0.642	0.516	5.12557e-36	3
Adipor2	2.4157e-40	0.29022	0.73	0.581	6.01943e-36	3
Tmem151a	2.99765e-40	-0.124733	0.273	0.238	7.46956e-36	3
Wls	3.50839e-40	0.270085	0.25	0.151	8.7422e-36	3
Tfdp2	4.88216e-40	0.114732	0.304	0.219	1.21654e-35	3
Appl2	4.96642e-40	0.187764	0.307	0.212	1.23753e-35	3
Kazn	5.65559e-40	-0.183785	0.252	0.23	1.40926e-35	3
Ptma	7.33289e-40	-0.382887	0.29	0.313	1.82721e-35	3
Lpgat1	7.41866e-40	-0.2064	0.491	0.463	1.84858e-35	3
Hecw2	1.05645e-39	-0.187129	0.757	0.721	2.63246e-35	3
Dcc	1.13227e-39	0.256413	0.405	0.28	2.8214e-35	3
Tacc1	1.26759e-39	0.28885	0.35	0.232	3.15859e-35	3
Pcyt2	1.45001e-39	0.116215	0.368	0.274	3.61314e-35	3
Itpk1	1.64166e-39	0.100223	0.379	0.287	4.09069e-35	3
Aplp2	1.79055e-39	-0.281124	0.286	0.287	4.46169e-35	3
Cnp	2.32434e-39	-0.164218	0.375	0.338	5.79179e-35	3
Kdm6a	2.54677e-39	0.104994	0.356	0.266	6.34604e-35	3
Srcin1	3.73812e-39	-0.101242	0.456	0.405	9.31464e-35	3
Pde4dip	3.76691e-39	0.15212	0.286	0.199	9.38639e-35	3
Klf7	6.38172e-39	0.117397	0.369	0.275	1.5902e-34	3
Hipk2	7.03791e-39	-0.120199	0.561	0.512	1.75371e-34	3
Strn	8.5897e-39	0.23591	0.266	0.171	2.14038e-34	3
Zranb2	1.51233e-38	-0.108924	0.329	0.282	3.76842e-34	3
Mtdh	1.97937e-38	-0.11324	0.314	0.272	4.9322e-34	3
Ddr1	2.41499e-38	-0.151262	0.354	0.323	6.01767e-34	3
Dis3l2	2.66763e-38	0.156135	0.388	0.287	6.64719e-34	3
Ndrg1	2.90647e-38	0.171186	0.326	0.231	7.24235e-34	3
Lamp1	3.45853e-38	-0.236369	0.253	0.24	8.61797e-34	3
Wdr20	3.7359e-38	-0.101341	0.265	0.226	9.30912e-34	3
Ssh2	3.9537e-38	0.110388	0.702	0.581	9.85183e-34	3
Cobll1	4.2964e-38	-0.168064	0.379	0.349	1.07058e-33	3
Rnf130	5.60396e-38	0.155474	0.278	0.193	1.3964e-33	3
Dlg2	6.99338e-38	0.220767	0.911	0.806	1.74261e-33	3
Cadm1	8.48752e-38	-0.153201	0.266	0.233	2.11492e-33	3
Marchf1	9.16361e-38	-0.117302	0.632	0.56	2.28339e-33	3
Stox2	1.014e-37	-0.20102	0.29	0.27	2.52669e-33	3
Gm36855	1.08647e-37	0.215427	0.31	0.211	2.70725e-33	3
Prkacb	1.1506e-37	0.206925	0.308	0.21	2.86706e-33	3
Cpeb3	1.7058e-37	0.123639	0.384	0.29	4.25052e-33	3
Tenm2	2.20363e-37	0.26835	0.538	0.396	5.491e-33	3
Mon2	2.31777e-37	0.102734	0.297	0.219	5.77542e-33	3
Ehbp1	2.93507e-37	-0.246945	0.254	0.245	7.31361e-33	3
Cyth1	3.72793e-37	-0.10292	0.423	0.375	9.28925e-33	3
Ncoa3	4.25861e-37	0.133242	0.264	0.185	1.06116e-32	3
Scaper	4.91146e-37	0.123189	0.315	0.23	1.22384e-32	3
Thra	5.95122e-37	-0.227587	0.275	0.263	1.48292e-32	3
Kcna1	7.60013e-37	-0.268573	0.451	0.45	1.8938e-32	3
Fto	1.61664e-36	-0.105065	0.359	0.315	4.02835e-32	3
Eps15	1.63429e-36	-0.17523	0.312	0.289	4.07231e-32	3
Zfp532	2.99417e-36	0.19085	0.383	0.278	7.46086e-32	3
Il1rapl1	3.65663e-36	-0.150718	0.63	0.575	9.11158e-32	3
Ext1	3.93003e-36	0.201123	0.349	0.245	9.79286e-32	3
Cacnb4	5.2771e-36	-0.166398	0.283	0.251	1.31495e-31	3
Ptn	6.12993e-36	-0.233941	0.431	0.419	1.52746e-31	3
Gpr37	7.04827e-36	-0.361833	0.241	0.264	1.75629e-31	3
Gprc5b	9.40382e-36	-0.32695	0.253	0.266	2.34324e-31	3
Add3	1.3388e-35	-0.443373	0.217	0.262	3.33601e-31	3
Glul	1.3887e-35	-0.153265	0.332	0.299	3.46036e-31	3
Chd7	1.7521e-35	-0.221597	0.286	0.278	4.36588e-31	3
Fmn1	1.82974e-35	-0.169158	0.433	0.398	4.55936e-31	3
E130102H24Rik	2.13265e-35	-0.119597	0.276	0.243	5.31415e-31	3
Sytl2	2.33462e-35	-0.222204	0.427	0.412	5.8174e-31	3
Pls1	3.52475e-35	-0.104746	0.458	0.409	8.78297e-31	3
St3gal3	3.57318e-35	-0.135561	0.285	0.253	8.90364e-31	3
Unc5c	3.93244e-35	-0.193384	0.717	0.677	9.79885e-31	3
Nbea	4.27579e-35	0.108802	0.695	0.578	1.06544e-30	3
Gm26694	4.60177e-35	-0.17329	0.448	0.414	1.14667e-30	3
Xpr1	5.05523e-35	-0.142339	0.299	0.267	1.25966e-30	3
Mical3	5.55582e-35	0.101483	0.282	0.207	1.3844e-30	3
Pstpip2	5.68561e-35	-0.135016	0.521	0.476	1.41674e-30	3
Efnb3	6.56691e-35	-0.146392	0.357	0.325	1.63634e-30	3
Cdc42se2	1.08241e-34	-0.19291	0.31	0.292	2.69715e-30	3
Arhgap23	1.41914e-34	-0.126615	0.732	0.679	3.5362e-30	3
Ctnnd2	1.46106e-34	-0.132182	0.282	0.243	3.64066e-30	3
Dock4	1.6862e-34	-0.149806	0.297	0.263	4.20167e-30	3
Dock10	1.78202e-34	-0.227624	0.91	0.894	4.44043e-30	3
Mobp	2.74898e-34	0.104711	0.802	0.688	6.84991e-30	3
Dusp15	2.87882e-34	0.215841	0.254	0.167	7.17345e-30	3
Tmcc1	3.12941e-34	0.17351	0.767	0.641	7.79785e-30	3
Sox10	4.72394e-34	-0.211306	0.468	0.45	1.17711e-29	3
Zbtb20	6.07809e-34	0.182824	0.884	0.774	1.51454e-29	3
Nkain1	6.11809e-34	-0.235329	0.276	0.27	1.52451e-29	3
Lcorl	6.75102e-34	-0.275387	0.254	0.254	1.68222e-29	3
Ptprd	7.7442e-34	-0.234571	0.989	0.976	1.9297e-29	3
Cdh2	7.8151e-34	0.190772	0.255	0.168	1.94737e-29	3
Nrxn1	8.24342e-34	-0.411269	0.236	0.251	2.0541e-29	3
Fut8	8.72221e-34	0.122363	0.289	0.211	2.1734e-29	3
Snx30	2.55391e-33	-0.248562	0.279	0.278	6.36383e-29	3
Tmod2	3.03125e-33	-0.348622	0.437	0.48	7.55327e-29	3
Kif6	4.26781e-33	0.225299	0.252	0.166	1.06345e-28	3
Pcdh15	4.75573e-33	-0.399334	0.24	0.258	1.18503e-28	3
Cdh10	6.03356e-33	-0.1091	0.564	0.501	1.50344e-28	3
Car2	6.70253e-33	-0.113727	0.747	0.686	1.67014e-28	3
Celf2	7.38092e-33	-0.236672	0.26	0.232	1.83918e-28	3
Nlgn1	1.33889e-32	-0.149122	0.617	0.564	3.33623e-28	3
Npat	1.38911e-32	0.261973	0.274	0.178	3.46138e-28	3
Flnb	1.63866e-32	0.107819	0.267	0.194	4.0832e-28	3
Klf13	4.24995e-32	-0.355485	0.258	0.286	1.059e-27	3
Scd2	5.32326e-32	-0.148652	0.813	0.761	1.32645e-27	3
Eml1	5.38181e-32	0.190838	0.299	0.208	1.34104e-27	3
Elf2	5.48301e-32	0.127895	0.277	0.203	1.36626e-27	3
Aspa	8.25639e-32	-0.113587	0.878	0.823	2.05733e-27	3
Meg3	1.11441e-31	-0.548763	0.425	0.5	2.77688e-27	3
Spock1	1.1241e-31	-0.427953	0.306	0.34	2.80103e-27	3
Psme4	1.87092e-31	-0.112369	0.253	0.221	4.66195e-27	3
Ndst4	2.06368e-31	-0.298822	0.365	0.371	5.14229e-27	3
Tbc1d5	2.29573e-31	-0.158027	0.758	0.727	5.72051e-27	3
Dpyd	2.3423e-31	-0.557367	0.205	0.262	5.83654e-27	3
Fth1	5.52196e-31	-0.100087	0.762	0.679	1.37596e-26	3
Dscaml1	6.3857e-31	0.111164	0.414	0.321	1.59119e-26	3
Gm44866	6.41279e-31	-0.242598	0.318	0.313	1.59794e-26	3
Slc9a9	7.4592e-31	-0.118511	0.267	0.237	1.85868e-26	3
Bcas1	1.04497e-30	-0.117232	0.592	0.548	2.60386e-26	3
AC110241.2	1.07108e-30	0.19749	0.3	0.211	2.66892e-26	3
Pde1c	1.08325e-30	-0.379191	0.248	0.276	2.69924e-26	3
Josd2	1.12202e-30	-0.178481	0.25	0.232	2.79585e-26	3
Amph	1.35258e-30	-0.332405	0.271	0.296	3.37036e-26	3
Snrnp48	2.83048e-30	-0.17363	0.251	0.233	7.053e-26	3
Elavl3	4.02061e-30	0.136716	0.261	0.187	1.00185e-25	3
Ppp1cc	5.134e-30	-0.139662	0.251	0.226	1.27929e-25	3
Rtn4	5.31308e-30	0.128391	0.911	0.816	1.32391e-25	3
Grm3	8.64055e-30	-0.217063	0.806	0.795	2.15305e-25	3
Gas7	8.70215e-30	0.107485	0.3	0.223	2.1684e-25	3
Ubr2	1.85621e-29	-0.269044	0.266	0.271	4.62531e-25	3
Acyp2	4.14406e-29	-0.176974	0.259	0.239	1.03262e-24	3
Cab39l	4.36578e-29	0.216176	0.259	0.177	1.08787e-24	3
Samd4	5.55579e-29	-0.196406	0.309	0.294	1.38439e-24	3
Kcnip4	6.26148e-29	-0.370284	0.273	0.264	1.56023e-24	3
Gm48370	9.91698e-29	-0.227913	0.273	0.262	2.47111e-24	3
Gpm6b	1.02086e-28	0.152343	0.893	0.796	2.54379e-24	3
Plekha5	1.69099e-28	-0.138773	0.293	0.267	4.21362e-24	3
Macrod2	1.7011e-28	-0.127949	0.35	0.311	4.23879e-24	3
Kndc1	3.51209e-28	-0.269846	0.254	0.262	8.75143e-24	3
Dtna	7.26957e-28	-0.135535	0.383	0.354	1.81143e-23	3
Lsamp	1.43723e-27	-0.172724	0.413	0.372	3.58128e-23	3
Gm28375	2.52958e-27	0.125805	0.27	0.198	6.3032e-23	3
Gna12	2.9029e-27	-0.108169	0.339	0.306	7.23345e-23	3
Snhg11	5.17107e-27	-0.453815	0.464	0.502	1.28853e-22	3
Rabgap1	9.77563e-27	-0.103652	0.3	0.271	2.43589e-22	3
Fign	1.05095e-26	-0.240307	0.316	0.317	2.61876e-22	3
Septin7	5.02436e-25	0.155189	0.863	0.766	1.25197e-20	3
Gm13963	6.06505e-25	-0.245397	0.263	0.264	1.51129e-20	3
Rcan2	6.6296e-25	-0.144517	0.31	0.29	1.65196e-20	3
Tnfaip6	1.01285e-24	-0.226874	0.267	0.266	2.52382e-20	3
Gm26904	1.11361e-24	-0.102406	0.276	0.248	2.7749e-20	3
Zeb2	2.9377e-24	0.111433	0.922	0.842	7.32015e-20	3
Gm37240	2.27175e-23	-0.213786	0.292	0.278	5.66075e-19	3
Csmd3	1.0353e-22	-0.130709	0.875	0.839	2.57977e-18	3
Mast4	1.38272e-22	-0.155451	0.95	0.927	3.44546e-18	3
Mbp	4.82004e-22	0.106239	1	0.992	1.20106e-17	3
Lrmda	4.32886e-21	-0.184594	0.277	0.262	1.07867e-16	3
Gria4	1.13589e-20	-0.299885	0.247	0.261	2.83042e-16	3
Ccser1	8.54207e-19	-0.389567	0.22	0.264	2.12851e-14	3
Kcnab1	1.61e-17	-0.172823	0.633	0.62	4.0118e-13	3
mt-Co3	0	2.45799	0.678	0.103	0	4
mt-Atp6	0	2.41614	0.62	0.074	0	4
mt-Co2	0	2.26006	0.567	0.065	0	4
mt-Co1	0	2.19949	0.571	0.086	0	4
mt-Cytb	0	1.9273	0.415	0.034	0	4
mt-Nd4	0	1.58439	0.303	0.026	0	4
mt-Nd2	1.92686e-269	1.41985	0.264	0.024	4.80136e-265	4
Fth1	1.89146e-80	0.651646	0.8	0.674	4.71313e-76	4
Gm42418	2.30719e-29	0.307336	0.903	0.888	5.74905e-25	4
Cnp	2.59675e-15	0.341627	0.406	0.333	6.47059e-11	4
Plp1	6.94646e-14	0.13489	0.994	0.994	1.73092e-09	4
Apod	8.94265e-14	0.28206	0.675	0.624	2.22833e-09	4
Scd2	1.70826e-12	0.202406	0.8	0.764	4.25664e-08	4
Grm7	9.88285e-10	-0.332632	0.361	0.431	2.46261e-05	4
Cmss1	8.91824e-09	0.183467	0.775	0.742	0.000222225	4
Aplp1	2.0807e-08	0.179308	0.613	0.552	0.000518469	4
Mal	5.75381e-08	0.209278	0.569	0.535	0.00143373	4
Cryab	8.95355e-07	0.256355	0.318	0.281	0.0223104	4
Zbtb16	1.38294e-41	0.735475	0.263	0.208	3.44602e-37	5
Celf2	2.15207e-24	0.594884	0.265	0.235	5.36253e-20	5
Kcnip4	2.67761e-25	0.553783	0.278	0.265	6.67208e-21	5
Spock1	4.17917e-18	0.519366	0.39	0.332	1.04137e-13	5
Snhg11	2.94788e-20	0.519175	0.507	0.496	7.34553e-16	5
Meg3	2.1522e-15	0.454791	0.495	0.487	5.36286e-11	5
Shisa4	4.24823e-34	0.414786	0.262	0.281	1.05857e-29	5
Klf13	4.19746e-29	0.37598	0.268	0.282	1.04592e-24	5
Rcan2	2.77043e-29	0.37366	0.276	0.294	6.90336e-25	5
Abhd17b	3.75786e-28	0.370264	0.411	0.432	9.36384e-24	5
Ptgds	1.99518e-14	0.352908	0.569	0.573	4.9716e-10	5
C030029H02Rik	4.21209e-21	0.341523	0.66	0.674	1.04957e-16	5
Cd81	4.08298e-27	0.330108	0.354	0.375	1.0174e-22	5
Cmss1	4.57896e-22	0.327803	0.717	0.749	1.14099e-17	5
Tnrc6c	2.28342e-30	0.323159	0.293	0.327	5.68984e-26	5
5031439G07Rik	8.25807e-30	0.321568	0.35	0.379	2.05775e-25	5
Gm26848	2.13521e-20	0.305593	0.248	0.279	5.32051e-16	5
4930419G24Rik	3.43936e-21	0.304178	0.521	0.57	8.5702e-17	5
Aplp1	6.30792e-25	0.296085	0.526	0.563	1.57181e-20	5
Smad7	5.34986e-31	0.293117	0.312	0.362	1.33308e-26	5
Plekha1	2.78597e-31	0.276999	0.265	0.31	6.94208e-27	5
Kndc1	1.61936e-24	0.276615	0.234	0.262	4.03513e-20	5
Camk1d	2.15671e-25	0.262287	0.24	0.28	5.37409e-21	5
Cd9	2.9855e-19	0.261754	0.234	0.251	7.43926e-15	5
Lgi3	1.17908e-27	0.260957	0.224	0.26	2.93804e-23	5
Ndst4	2.00723e-28	0.260945	0.316	0.373	5.00161e-24	5
Aplp2	1.29758e-28	0.249808	0.245	0.289	3.23331e-24	5
Gm26804	6.07837e-23	0.237861	0.645	0.707	1.51461e-18	5
Rsrp1	8.23719e-28	0.237628	0.581	0.654	2.05254e-23	5
Itsn2	3.48981e-30	0.235879	0.383	0.459	8.69592e-26	5
Nrbp2	6.78847e-30	0.234707	0.337	0.395	1.69155e-25	5
Fgfr2	5.04896e-20	0.233673	0.855	0.906	1.2581e-15	5
Gm47271	1.67543e-19	0.232969	0.286	0.339	4.17484e-15	5
Palm2	2.97344e-16	0.22317	0.393	0.427	7.40921e-12	5
Gm37459	1.07993e-18	0.219529	0.508	0.566	2.69098e-14	5
Gm26733	1.82099e-33	0.218119	0.326	0.405	4.53754e-29	5
Cpm	1.02932e-20	0.216887	0.217	0.252	2.56487e-16	5
Mycbp2	1.12983e-21	0.215549	0.544	0.598	2.8153e-17	5
Il33	3.62206e-11	0.213736	0.304	0.312	9.02545e-07	5
1810062O18Rik	2.16272e-31	0.212832	0.291	0.358	5.38906e-27	5
Tmod2	9.52854e-24	0.210193	0.429	0.475	2.37432e-19	5
Apoe	4.90934e-16	0.201863	0.566	0.617	1.22331e-11	5
Tmem243	2.72593e-19	0.201798	0.253	0.293	6.79247e-15	5
Lrrc8b	6.9141e-29	0.197931	0.217	0.274	1.72285e-24	5
St6gal1	5.81229e-25	0.196698	0.309	0.366	1.44831e-20	5
Thra	2.46063e-31	0.194912	0.206	0.268	6.13139e-27	5
Rb1	7.62897e-24	0.194631	0.217	0.258	1.90099e-19	5
Nkain1	1.99505e-28	0.192593	0.214	0.274	4.97126e-24	5
Auts2	3.04415e-15	0.191565	0.513	0.548	7.5854e-11	5
Atad2b	6.4914e-28	0.191448	0.199	0.251	1.61753e-23	5
Abca2	2.87135e-38	0.189889	0.322	0.412	7.15484e-34	5
Arhgap21	1.35106e-35	0.188758	0.27	0.347	3.36658e-31	5
Mat2a	1.05614e-22	0.181211	0.349	0.401	2.63169e-18	5
Ppp1r16b	6.84012e-25	0.179191	0.531	0.614	1.70442e-20	5
Gpr37	1.61693e-24	0.175208	0.212	0.263	4.02906e-20	5
Clmn	8.52822e-26	0.172475	0.373	0.449	2.12506e-21	5
Ptma	8.2243e-29	0.171514	0.25	0.312	2.04933e-24	5
Gna12	2.36901e-25	0.16932	0.255	0.314	5.90309e-21	5
Gm20388	3.88019e-22	0.168681	0.673	0.762	9.66866e-18	5
Itpk1	7.62829e-28	0.168255	0.245	0.304	1.90082e-23	5
Arglu1	2.39448e-28	0.16821	0.357	0.442	5.96657e-24	5
Tubb4a	2.0606e-24	0.166112	0.651	0.733	5.13461e-20	5
St3gal3	1.27961e-25	0.165928	0.206	0.26	3.18853e-21	5
Dmxl1	1.66064e-32	0.164096	0.212	0.28	4.13799e-28	5
Mal	4.86292e-25	0.164045	0.457	0.544	1.21174e-20	5
Clic4	5.75194e-24	0.163828	0.275	0.33	1.43327e-19	5
Ttc14	5.965e-33	0.163478	0.24	0.32	1.48636e-28	5
Gm20275	3.13404e-14	0.162663	0.317	0.356	7.8094e-10	5
Prickle1	1.33628e-10	0.162447	0.23	0.252	3.32973e-06	5
Npas3	3.96505e-14	0.15889	0.438	0.481	9.8801e-10	5
Arhgap23	1.55207e-34	0.157576	0.572	0.693	3.86744e-30	5
Ninj2	1.34468e-12	0.154558	0.263	0.295	3.35067e-08	5
Cobll1	5.79388e-27	0.151354	0.291	0.357	1.44372e-22	5
Add1	4.97304e-24	0.15134	0.25	0.303	1.23918e-19	5
Luc7l2	7.89854e-27	0.151192	0.564	0.656	1.96816e-22	5
Atp6v0b	5.18554e-29	0.150097	0.311	0.392	1.29213e-24	5
Oxr1	1.305e-17	0.149243	0.474	0.544	3.2518e-13	5
Add3	2.17415e-26	0.148713	0.196	0.257	5.41754e-22	5
Srsf5	2.09937e-30	0.148275	0.271	0.342	5.23122e-26	5
Pex5l	6.53778e-10	0.147566	0.765	0.819	1.62908e-05	5
Tjp1	1.40157e-26	0.147236	0.255	0.321	3.49243e-22	5
Dctn4	6.00262e-25	0.144303	0.204	0.261	1.49573e-20	5
Malat1	1.35239e-15	0.143922	1	1	3.36989e-11	5
Gm26904	1.11018e-18	0.143756	0.211	0.254	2.76633e-14	5
Jmjd1c	2.19039e-19	0.143388	0.24	0.289	5.45802e-15	5
Macrod2	1.68934e-14	0.142692	0.266	0.319	4.2095e-10	5
Myo18a	1.2551e-24	0.137286	0.192	0.251	3.12746e-20	5
Stmn4	6.48523e-24	0.135809	0.301	0.368	1.61599e-19	5
Rab31	5.88168e-29	0.131031	0.465	0.572	1.4656e-24	5
Phf3	1.34333e-26	0.129925	0.225	0.291	3.3473e-22	5
Syt11	1.50729e-30	0.129781	0.414	0.525	3.75585e-26	5
Son	1.55355e-29	0.128727	0.507	0.612	3.87115e-25	5
Gm11149	1.30784e-25	0.126565	0.484	0.581	3.25888e-21	5
Gm48678	7.28901e-19	0.123149	0.61	0.692	1.81628e-14	5
Dip2b	2.40057e-31	0.12158	0.436	0.541	5.98174e-27	5
Phldb1	1.10312e-20	0.121332	0.472	0.546	2.74876e-16	5
Gm26694	4.06156e-25	0.117949	0.336	0.423	1.01206e-20	5
Opalin	5.41616e-16	0.116756	0.263	0.312	1.3496e-11	5
Arhgef10	1.31179e-44	0.116141	0.314	0.447	3.26872e-40	5
Hecw2	3.51325e-19	0.116047	0.64	0.731	8.75433e-15	5
Bptf	7.05776e-28	0.116045	0.184	0.25	1.75865e-23	5
Gm35188	2.38096e-19	0.114918	0.419	0.507	5.93288e-15	5
Nsd1	2.04915e-31	0.114465	0.334	0.431	5.10608e-27	5
Wdfy3	2.09007e-28	0.112611	0.194	0.26	5.20804e-24	5
Slc25a13	8.33028e-22	0.107244	0.262	0.326	2.07574e-17	5
Zranb2	1.56141e-22	0.101249	0.227	0.292	3.89071e-18	5
Daam1	6.71086e-22	0.101155	0.38	0.455	1.67221e-17	5
Ccdc50	6.06287e-34	0.100159	0.337	0.443	1.51075e-29	5
Cpeb2	1.65671e-23	-0.100387	0.212	0.319	4.12818e-19	5
Akap8l	6.0363e-29	-0.100636	0.176	0.286	1.50413e-24	5
Snx30	1.17759e-21	-0.100848	0.184	0.283	2.93432e-17	5
Rnf220	3.73903e-16	-0.101036	0.681	0.816	9.31691e-12	5
Mbp	4.87116e-09	-0.103526	0.977	0.994	0.00012138	5
Plekha5	1.40214e-23	-0.104786	0.174	0.276	3.49386e-19	5
Pstpip2	3.94665e-32	-0.105348	0.329	0.491	9.83426e-28	5
Arap2	9.25643e-18	-0.105843	0.204	0.295	2.30652e-13	5
Tmcc1	1.67514e-23	-0.105887	0.513	0.668	4.1741e-19	5
Kansl1l	6.15231e-24	-0.107816	0.324	0.462	1.53303e-19	5
Erbb4	9.00303e-09	-0.108211	0.643	0.743	0.000224337	5
Prickle2	7.9178e-24	-0.108457	0.63	0.788	1.97296e-19	5
Akap6	9.66695e-28	-0.109303	0.298	0.439	2.40881e-23	5
Stmn1	1.69104e-29	-0.109541	0.179	0.298	4.21375e-25	5
Jakmip3	3.85372e-25	-0.110605	0.214	0.323	9.60271e-21	5
Myo9a	1.90916e-26	-0.110722	0.24	0.358	4.75724e-22	5
Fryl	2.67963e-24	-0.111467	0.331	0.462	6.6771e-20	5
Hook3	7.92142e-31	-0.112075	0.23	0.363	1.97386e-26	5
Dis3l2	2.1874e-19	-0.112779	0.212	0.307	5.45056e-15	5
Ppp1r12a	1.40146e-31	-0.112829	0.188	0.306	3.49216e-27	5
Shtn1	2.15349e-23	-0.113117	0.39	0.529	5.36606e-19	5
Bicd1	2.06533e-22	-0.114823	0.189	0.291	5.1464e-18	5
Wnk1	4.88044e-36	-0.115473	0.367	0.545	1.21611e-31	5
Atf7ip	8.55288e-19	-0.118048	0.199	0.292	2.13121e-14	5
Gm43713	2.85518e-20	-0.118381	0.176	0.274	7.11453e-16	5
Otud7b	3.56718e-33	-0.119354	0.331	0.494	8.8887e-29	5
Arhgap5	3.33466e-19	-0.120206	0.229	0.33	8.30932e-15	5
4932438A13Rik	9.28192e-23	-0.120572	0.161	0.257	2.31287e-18	5
Phlpp1	4.63278e-15	-0.120985	0.812	0.918	1.1544e-10	5
Usp54	1.49201e-34	-0.121349	0.344	0.509	3.7178e-30	5
Zfp532	3.25322e-23	-0.121406	0.196	0.3	8.10638e-19	5
Tmtc2	1.33682e-15	-0.121838	0.268	0.371	3.33109e-11	5
Nckap1	1.04478e-23	-0.124082	0.173	0.277	2.60339e-19	5
Klf7	5.76362e-25	-0.124362	0.188	0.295	1.43618e-20	5
Kdm6a	1.79825e-20	-0.124708	0.189	0.285	4.48088e-16	5
Gm44511	2.0065e-27	-0.125108	0.184	0.296	4.9998e-23	5
Septin7	2.66739e-25	-0.125352	0.622	0.789	6.64659e-21	5
Epc1	5.69643e-27	-0.127321	0.186	0.297	1.41944e-22	5
Shisa3	4.16842e-20	-0.127347	0.166	0.257	1.03869e-15	5
Dlg2	2.56049e-14	-0.128474	0.704	0.829	6.38023e-10	5
Pak7	2.07342e-20	-0.128667	0.548	0.701	5.16656e-16	5
Csmd3	3.81899e-23	-0.129737	0.701	0.852	9.51615e-19	5
Frmd4b	3.31008e-20	-0.130576	0.5	0.643	8.24807e-16	5
Ssh2	1.55408e-20	-0.131297	0.461	0.607	3.87246e-16	5
Glg1	3.51136e-27	-0.131704	0.207	0.332	8.74961e-23	5
Apba1	2.23847e-25	-0.132643	0.23	0.354	5.57782e-21	5
Snx29	3.16288e-21	-0.133315	0.171	0.27	7.88126e-17	5
Slc25a27	9.51095e-28	-0.134074	0.22	0.354	2.36994e-23	5
Ccser1	1.57434e-07	-0.134123	0.197	0.26	0.00392295	5
Atrx	6.43866e-30	-0.134163	0.229	0.361	1.60439e-25	5
Mog	1.8621e-20	-0.135263	0.656	0.806	4.63998e-16	5
Marchf1	1.66974e-11	-0.135403	0.462	0.577	4.16066e-07	5
Enpp2	1.36817e-18	-0.138958	0.712	0.851	3.40921e-14	5
Dixdc1	2.88179e-30	-0.138988	0.324	0.479	7.18084e-26	5
Cog5	1.99046e-21	-0.139243	0.197	0.3	4.95983e-17	5
Ktn1	6.73851e-24	-0.13972	0.188	0.3	1.6791e-19	5
Car2	2.3067e-24	-0.139745	0.536	0.703	5.74783e-20	5
Mobp	9.03553e-25	-0.140596	0.544	0.713	2.25147e-20	5
Pacs2	1.15828e-27	-0.143341	0.225	0.355	2.88619e-23	5
Dennd5b	6.43304e-21	-0.144525	0.161	0.256	1.60299e-16	5
Apbb2	3.7857e-26	-0.144912	0.271	0.41	9.4332e-22	5
Ubr3	1.27528e-23	-0.146053	0.16	0.26	3.17775e-19	5
Fam172a	1.5885e-20	-0.147273	0.237	0.353	3.95823e-16	5
Vps13b	3.13367e-20	-0.147393	0.196	0.299	7.80848e-16	5
Lcorl	2.88319e-15	-0.147481	0.173	0.258	7.18433e-11	5
Tanc2	1.0638e-27	-0.147489	0.202	0.329	2.65079e-23	5
Gm26936	6.44015e-24	-0.149372	0.329	0.478	1.60476e-19	5
Megf10	3.44128e-28	-0.149787	0.174	0.291	8.57497e-24	5
1700111E14Rik	2.0142e-19	-0.150427	0.243	0.363	5.01898e-15	5
Synj2	3.8634e-22	-0.151149	0.227	0.341	9.62683e-18	5
Dusp11	1.78382e-23	-0.15139	0.16	0.263	4.44491e-19	5
Zcchc7	1.29809e-24	-0.151815	0.433	0.593	3.23458e-20	5
Tcf4	3.17249e-28	-0.152787	0.447	0.621	7.90521e-24	5
Cacnb4	4.81544e-20	-0.153204	0.161	0.26	1.19991e-15	5
Cdk19	2.24343e-22	-0.153495	0.59	0.756	5.59019e-18	5
Wdr33	2.07699e-23	-0.154398	0.155	0.258	5.17545e-19	5
Frmd5	2.45902e-13	-0.154817	0.854	0.942	6.12738e-09	5
Litaf	1.50979e-28	-0.156122	0.206	0.333	3.7621e-24	5
Gjc3	2.84603e-27	-0.157732	0.531	0.708	7.09174e-23	5
Ncam1	1.94541e-24	-0.157909	0.668	0.832	4.84756e-20	5
Macf1	9.44325e-30	-0.160234	0.276	0.435	2.35307e-25	5
Fa2h	1.24108e-44	-0.16054	0.373	0.585	3.09253e-40	5
Dtna	1.24525e-26	-0.16105	0.235	0.364	3.10291e-22	5
Ywhaq	2.02777e-24	-0.164072	0.265	0.4	5.0528e-20	5
Slc24a2	9.85183e-11	-0.16575	0.916	0.967	2.45488e-06	5
Mbnl2	1.65345e-19	-0.16578	0.653	0.804	4.12005e-15	5
Gm13963	5.2564e-15	-0.166454	0.176	0.268	1.30979e-10	5
St6galnac3	8.29266e-12	-0.16647	0.755	0.866	2.06636e-07	5
Otud7a	2.17544e-21	-0.167958	0.317	0.458	5.42076e-17	5
Crebbp	9.35045e-21	-0.169508	0.194	0.303	2.32994e-16	5
Nfia	1.94663e-20	-0.170381	0.396	0.542	4.85061e-16	5
Map4	5.45561e-29	-0.170901	0.312	0.473	1.35943e-24	5
Psd3	2.2353e-20	-0.171404	0.189	0.298	5.56992e-16	5
Plekhh1	5.5247e-33	-0.171537	0.373	0.553	1.37664e-28	5
Ppp2r3a	1.63026e-28	-0.173746	0.388	0.557	4.06228e-24	5
Atrn	7.48535e-32	-0.174981	0.191	0.323	1.8652e-27	5
Smg6	5.07514e-20	-0.175237	0.174	0.279	1.26462e-15	5
Ppp3ca	1.0331e-23	-0.175268	0.278	0.416	2.57428e-19	5
Cdh19	2.05283e-27	-0.176648	0.289	0.451	5.11525e-23	5
Retreg1	3.63478e-21	-0.177262	0.189	0.301	9.05715e-17	5
Secisbp2l	3.61066e-23	-0.177273	0.148	0.253	8.99704e-19	5
Ndrg1	3.67253e-17	-0.177715	0.158	0.25	9.15121e-13	5
Nf1	9.60596e-28	-0.178231	0.23	0.366	2.39361e-23	5
Bcas1	7.69628e-28	-0.179391	0.393	0.563	1.91776e-23	5
Acaca	1.31759e-22	-0.179489	0.301	0.441	3.28317e-18	5
Zbtb20	3.0693e-24	-0.17974	0.628	0.799	7.64809e-20	5
Tmbim1	3.93032e-29	-0.180671	0.215	0.354	9.79356e-25	5
Dnajc6	1.19815e-20	-0.181519	0.191	0.3	2.98555e-16	5
Lrmda	3.51997e-12	-0.181681	0.179	0.268	8.77106e-08	5
Pak1	3.43754e-24	-0.184641	0.507	0.677	8.56565e-20	5
Naaladl2	1.5624e-19	-0.185937	0.365	0.515	3.89318e-15	5
Prkca	6.93717e-21	-0.186679	0.299	0.434	1.7286e-16	5
Phactr1	8.07974e-32	-0.18823	0.411	0.603	2.01331e-27	5
Qdpr	5.20629e-21	-0.188575	0.258	0.383	1.2973e-16	5
Ogt	9.49119e-27	-0.188601	0.197	0.327	2.36502e-22	5
Paip2	2.43829e-26	-0.189143	0.225	0.362	6.07572e-22	5
Eps15	2.27583e-22	-0.191248	0.183	0.298	5.67092e-18	5
Apod	7.22735e-24	-0.191728	0.469	0.639	1.80091e-19	5
Tspan2	3.17303e-26	-0.191813	0.342	0.506	7.90656e-22	5
Adam22	4.38643e-19	-0.193345	0.151	0.25	1.09301e-14	5
Ppfibp2	5.0311e-23	-0.194419	0.232	0.357	1.25365e-18	5
Arid4b	1.36008e-28	-0.194667	0.257	0.407	3.38904e-24	5
Exoc4	2.11029e-28	-0.196134	0.27	0.424	5.25841e-24	5
Prr5l	6.77029e-15	-0.196379	0.748	0.873	1.68702e-10	5
Prrc2c	4.51756e-26	-0.196487	0.225	0.361	1.12568e-21	5
Magi2	1.45468e-12	-0.196507	0.97	0.993	3.62477e-08	5
Zfp536	2.69518e-25	-0.197648	0.579	0.758	6.71585e-21	5
Sorcs1	1.67355e-27	-0.198386	0.446	0.631	4.17016e-23	5
Acap2	6.38739e-27	-0.198609	0.276	0.423	1.59161e-22	5
Creb5	3.08355e-27	-0.199161	0.262	0.41	7.6836e-23	5
Ccdc88a	1.88927e-31	-0.199268	0.298	0.465	4.70769e-27	5
Ypel2	1.42291e-29	-0.199754	0.429	0.617	3.54561e-25	5
Pcm1	2.38479e-22	-0.201072	0.196	0.314	5.94241e-18	5
Zfp280d	1.5833e-21	-0.201502	0.171	0.281	3.94526e-17	5
Pde1c	5.52204e-19	-0.202538	0.169	0.276	1.37598e-14	5
Nfib	2.54792e-20	-0.203195	0.191	0.309	6.34892e-16	5
Dnajc1	8.35413e-25	-0.205116	0.145	0.259	2.08168e-20	5
Limch1	6.66125e-30	-0.205641	0.429	0.62	1.65985e-25	5
Trps1	1.00234e-15	-0.206298	0.173	0.271	2.49764e-11	5
2010111I01Rik	9.47348e-24	-0.206433	0.268	0.411	2.3606e-19	5
Elovl7	1.12471e-25	-0.207826	0.202	0.332	2.80256e-21	5
Pafah1b1	5.34201e-33	-0.20825	0.339	0.524	1.33112e-28	5
Bcas3	5.90216e-27	-0.208658	0.266	0.416	1.4707e-22	5
Srsf7	2.74683e-27	-0.208808	0.28	0.437	6.84454e-23	5
Magi1	1.95534e-27	-0.209182	0.387	0.56	4.87231e-23	5
Sema6d	1.06103e-16	-0.210546	0.265	0.388	2.64388e-12	5
Sh3kbp1	6.81509e-22	-0.210911	0.188	0.306	1.69819e-17	5
Pik3r1	6.21832e-24	-0.211604	0.227	0.36	1.54948e-19	5
Dnm3	2.95034e-20	-0.211735	0.691	0.845	7.35167e-16	5
Srpk2	2.80868e-24	-0.211946	0.16	0.276	6.99866e-20	5
Fmnl2	1.11549e-20	-0.212965	0.368	0.525	2.77959e-16	5
Pls1	4.53522e-23	-0.213611	0.281	0.423	1.13009e-18	5
Plekhg1	1.37711e-31	-0.214969	0.275	0.447	3.43147e-27	5
Ank	1.91827e-22	-0.215177	0.206	0.326	4.77994e-18	5
Gab1	1.60452e-27	-0.215321	0.411	0.592	3.99814e-23	5
Zfand6	1.24726e-26	-0.217798	0.135	0.25	3.10792e-22	5
Picalm	4.29035e-27	-0.217964	0.275	0.429	1.06907e-22	5
Tmcc3	2.43759e-33	-0.219206	0.294	0.473	6.074e-29	5
Epb41l3	7.46426e-29	-0.220906	0.243	0.4	1.85994e-24	5
Tulp4	1.81571e-26	-0.221964	0.447	0.627	4.52439e-22	5
Mdga2	1.33681e-21	-0.222556	0.513	0.686	3.33105e-17	5
Pard3	9.6632e-35	-0.223908	0.273	0.451	2.40788e-30	5
Atp2c1	3.11518e-24	-0.22436	0.163	0.279	7.76242e-20	5
Sec14l5	2.53666e-31	-0.226022	0.48	0.68	6.32085e-27	5
Sptbn1	3.73321e-32	-0.228113	0.268	0.434	9.30242e-28	5
Slco3a1	3.56979e-20	-0.228375	0.164	0.278	8.89521e-16	5
Nbea	2.79685e-24	-0.228685	0.433	0.604	6.96919e-20	5
Enox1	1.21238e-25	-0.229457	0.382	0.556	3.02102e-21	5
Lrp1b	1.68186e-14	-0.230563	0.956	0.982	4.19086e-10	5
Park2	5.04368e-24	-0.234503	0.321	0.484	1.25678e-19	5
Map4k5	1.19229e-31	-0.237154	0.214	0.366	2.97095e-27	5
St18	2.57907e-13	-0.240684	0.867	0.942	6.42654e-09	5
Dennd1a	1.20136e-28	-0.241885	0.222	0.373	2.99356e-24	5
Dip2a	2.33802e-30	-0.243966	0.345	0.528	5.82588e-26	5
Edil3	6.54214e-17	-0.248268	0.9	0.967	1.63017e-12	5
Samd4	5.78938e-20	-0.24851	0.181	0.301	1.4426e-15	5
Kcnk13	5.09916e-28	-0.249313	0.204	0.357	1.27061e-23	5
Trim59	1.58305e-26	-0.249508	0.16	0.289	3.94465e-22	5
A230001M10Rik	2.47751e-30	-0.249699	0.306	0.485	6.17347e-26	5
Wwox	3.41659e-15	-0.251759	0.224	0.341	8.51346e-11	5
Trmt13	9.89549e-23	-0.252101	0.143	0.261	2.46576e-18	5
Pcdh9	3.35557e-18	-0.256104	0.995	0.997	8.36141e-14	5
Galnt7	1.04872e-25	-0.256807	0.164	0.293	2.61321e-21	5
Dock3	9.11955e-27	-0.260739	0.225	0.373	2.27241e-22	5
Ppp1r21	3.34826e-24	-0.268699	0.169	0.298	8.3432e-20	5
Lpar1	2.47669e-24	-0.270025	0.132	0.251	6.17141e-20	5
Rabgap1l	4.53517e-20	-0.275916	0.34	0.499	1.13007e-15	5
Tmeff2	6.77818e-16	-0.279433	0.895	0.963	1.68899e-11	5
Ugt8a	2.36589e-32	-0.285756	0.419	0.631	5.89533e-28	5
Usp31	3.33741e-21	-0.287873	0.219	0.358	8.31616e-17	5
Rtn4	2.63279e-21	-0.290827	0.674	0.839	6.56038e-17	5
Ephb1	2.01025e-26	-0.291542	0.262	0.425	5.00914e-22	5
Hsp90ab1	1.30881e-20	-0.293318	0.189	0.319	3.26129e-16	5
Efcab14	1.05751e-22	-0.293595	0.14	0.26	2.63511e-18	5
Kansl1	4.17595e-24	-0.294048	0.23	0.379	1.04056e-19	5
Nr3c1	6.92103e-21	-0.294297	0.146	0.264	1.72458e-16	5
Mbd5	3.91774e-29	-0.295425	0.176	0.324	9.76222e-25	5
Gm44866	3.11413e-24	-0.298957	0.183	0.32	7.75978e-20	5
Tmem178b	4.4281e-28	-0.307824	0.493	0.702	1.10339e-23	5
Plxdc2	2.18674e-23	-0.309362	0.564	0.751	5.44893e-19	5
Fez1	1.49483e-24	-0.312761	0.138	0.264	3.72483e-20	5
Ctnna3	4.98875e-19	-0.322501	0.559	0.735	1.2431e-14	5
Jph1	4.84154e-26	-0.324962	0.173	0.316	1.20642e-21	5
Dock5	5.45673e-27	-0.327179	0.171	0.313	1.35971e-22	5
Slc25a12	2.0239e-28	-0.328298	0.181	0.334	5.04315e-24	5
Nfat5	4.82367e-23	-0.332388	0.145	0.273	1.20196e-18	5
Nkain2	3.33847e-33	-0.334717	0.995	0.998	8.31879e-29	5
Cpox	2.035e-26	-0.335942	0.128	0.26	5.0708e-22	5
Agpat4	4.71165e-30	-0.3385	0.191	0.354	1.17405e-25	5
Fmn1	2.64534e-21	-0.341238	0.252	0.411	6.59165e-17	5
Prox1	1.58916e-23	-0.35153	0.132	0.261	3.95986e-19	5
Grid2	4.50293e-21	-0.354717	0.452	0.638	1.12204e-16	5
Cryab	1.3739e-19	-0.361273	0.163	0.292	3.42348e-15	5
Wipf1	1.00493e-30	-0.361602	0.156	0.313	2.50408e-26	5
Fam168a	1.71499e-20	-0.365107	0.15	0.279	4.27341e-16	5
Dgki	1.6421e-29	-0.367924	0.451	0.668	4.09179e-25	5
Mapre2	1.28819e-20	-0.384019	0.171	0.311	3.20992e-16	5
Dcc	1.43183e-12	-0.385989	0.186	0.305	3.56784e-08	5
Spock3	6.09957e-22	-0.391022	0.34	0.526	1.51989e-17	5
Robo1	2.16482e-10	-0.395005	0.237	0.356	5.39431e-06	5
Ncam2	8.26043e-27	-0.40249	0.51	0.72	2.05834e-22	5
Rasgrp3	2.04237e-25	-0.422455	0.127	0.268	5.08918e-21	5
Gnai1	6.16452e-27	-0.426179	0.181	0.35	1.53608e-22	5
Rap1a	1.15871e-42	-0.430509	0.179	0.386	2.88728e-38	5
Rps6ka5	1.47522e-31	-0.451718	0.145	0.312	3.67596e-27	5
St3gal4	1.58883e-27	-0.468656	0.11	0.261	3.95905e-23	5
Kcnq1ot1	2.89518e-19	-0.480187	0.133	0.27	7.2142e-15	5
Ermn	5.3708e-42	-0.485269	0.243	0.478	1.3383e-37	5
Cdh20	3.21622e-23	-0.485553	0.416	0.621	8.01417e-19	5
Adgrb3	2.5371e-24	-0.509593	0.173	0.348	6.32196e-20	5
Anln	1.07801e-35	-0.553831	0.283	0.524	2.68619e-31	5
Pde4d	1.789e-17	-0.555918	0.143	0.283	4.45784e-13	5
Lama2	4.62863e-24	-0.572352	0.127	0.285	1.15336e-19	5
Ctnna2	5.70815e-22	-0.623665	0.419	0.622	1.42236e-17	5
A330049N07Rik	3.3771e-37	-0.675545	0.168	0.392	8.41506e-33	5
Dscaml1	1.04542e-28	-0.691744	0.15	0.344	2.60497e-24	5
Tmem117	8.84301e-43	-0.764167	0.184	0.439	2.2035e-38	5
Kcnd2	8.97042e-43	3.8985	0.667	0.077	2.23525e-38	6
Kcnip4	5.64758e-34	4.15572	0.718	0.264	1.40726e-29	6
Fgf14	4.06016e-32	3.63419	0.667	0.108	1.01171e-27	6
Nrxn3	3.50441e-29	3.66515	0.692	0.155	8.73228e-25	6
Rbfox1	4.85136e-29	3.56413	0.564	0.135	1.20886e-24	6
Syt1	1.37192e-19	2.92446	0.667	0.16	3.41855e-15	6
Meg3	1.9136e-17	2.16594	0.769	0.487	4.76831e-13	6
Cntnap2	2.54335e-17	2.83637	0.564	0.11	6.33751e-13	6
Nrxn1	4.06866e-17	2.56918	0.615	0.247	1.01383e-12	6
Olfm3	7.78788e-17	2.21694	0.282	0.009	1.94058e-12	6
Grm1	1.9567e-16	1.37775	0.359	0.012	4.87569e-12	6
Trpm3	3.68727e-16	2.46406	0.436	0.033	9.18793e-12	6
Pld5	3.87216e-16	1.23849	0.282	0.005	9.64866e-12	6
Rora	6.33598e-16	2.06471	0.692	0.137	1.5788e-11	6
Syne1	6.61797e-16	2.28374	0.615	0.13	1.64907e-11	6
Cacna1a	3.45887e-15	1.97934	0.487	0.043	8.6188e-11	6
Ror1	3.86485e-15	1.5302	0.256	0.004	9.63044e-11	6
Plp1	8.33297e-15	-0.936819	0.974	0.994	2.07641e-10	6
Unc13c	2.4097e-14	1.73293	0.308	0.01	6.00449e-10	6
Mtus2	2.80479e-14	0.609667	0.256	0.018	6.98897e-10	6
Fam155a	7.09219e-14	2.13401	0.513	0.078	1.76723e-09	6
Dab1	8.39962e-14	1.88674	0.538	0.072	2.09302e-09	6
Plxna4	8.65711e-14	1.49707	0.333	0.015	2.15718e-09	6
Kcnj3	1.01855e-13	0.5055	0.308	0.027	2.53801e-09	6
Mctp1	1.35419e-13	1.74793	0.385	0.026	3.37436e-09	6
Srrm3	2.21296e-13	0.868886	0.282	0.013	5.51426e-09	6
Cntn6	2.67697e-13	1.56115	0.282	0.009	6.67048e-09	6
Dgkg	3.00813e-13	1.01203	0.256	0.007	7.49566e-09	6
Fstl5	4.48648e-13	1.29165	0.282	0.01	1.11794e-08	6
Dlgap1	4.82449e-13	2.43615	0.538	0.123	1.20217e-08	6
Lpp	6.74798e-13	0.907061	0.282	0.022	1.68146e-08	6
Rims2	7.65564e-13	2.04052	0.436	0.08	1.90763e-08	6
Lin7a	8.66965e-13	1.36001	0.282	0.01	2.1603e-08	6
Kctd8	1.24805e-12	1.49521	0.308	0.014	3.10989e-08	6
Car10	1.3848e-12	2.09515	0.359	0.025	3.45064e-08	6
Slc4a4	2.25958e-12	0.718632	0.256	0.016	5.63043e-08	6
Klf12	2.80536e-12	1.46971	0.333	0.02	6.9904e-08	6
Sphkap	4.86899e-12	1.62382	0.308	0.016	1.21326e-07	6
Mbp	6.99666e-12	-0.792621	1	0.993	1.74343e-07	6
Pde10a	1.02405e-11	2.13244	0.436	0.059	2.55172e-07	6
Sipa1l1	1.28186e-11	0.864455	0.359	0.049	3.19413e-07	6
Cacna1d	1.33703e-11	0.861716	0.308	0.027	3.33161e-07	6
Rab3c	1.86015e-11	1.56105	0.282	0.014	4.63513e-07	6
Gria1	2.18752e-11	1.91793	0.385	0.039	5.45086e-07	6
Maml3	2.70967e-11	1.17474	0.359	0.044	6.75195e-07	6
Mga	2.77813e-11	0.340848	0.385	0.125	6.92255e-07	6
Airn	3.69459e-11	1.42134	0.359	0.033	9.20617e-07	6
Zfp385b	4.1261e-11	1.7879	0.308	0.027	1.02814e-06	6
Celf4	4.65918e-11	1.24582	0.333	0.03	1.16097e-06	6
Scd2	1.20653e-10	-1.05783	0.744	0.77	3.00643e-06	6
Sptan1	1.24466e-10	0.464782	0.333	0.08	3.10146e-06	6
Gpc6	1.31134e-10	1.21211	0.308	0.021	3.2676e-06	6
Tenm1	1.9609e-10	2.04149	0.256	0.038	4.88617e-06	6
Osbpl6	2.13334e-10	0.966276	0.308	0.031	5.31585e-06	6
Trio	2.54713e-10	1.32386	0.282	0.019	6.34695e-06	6
Pde4b	3.89969e-10	-0.839761	1	0.997	9.71725e-06	6
Prkce	3.93658e-10	0.920174	0.333	0.042	9.80917e-06	6
Dock7	3.95618e-10	0.899646	0.256	0.016	9.858e-06	6
Snap25	4.99335e-10	1.64352	0.538	0.112	1.24424e-05	6
Rims1	5.80673e-10	2.01445	0.385	0.059	1.44692e-05	6
Ryr2	6.18883e-10	1.58291	0.359	0.038	1.54213e-05	6
Slit3	6.62535e-10	1.47084	0.308	0.029	1.65091e-05	6
Cadps2	7.13309e-10	1.93153	0.359	0.048	1.77742e-05	6
Ptprg	7.30109e-10	1.10483	0.333	0.035	1.81929e-05	6
Ankrd11	1.02191e-09	0.557873	0.564	0.208	2.5464e-05	6
Map2	1.13617e-09	1.00007	0.59	0.176	2.83111e-05	6
Immp2l	1.24442e-09	-0.120478	0.436	0.217	3.10084e-05	6
A830018L16Rik	1.29171e-09	1.53849	0.282	0.02	3.21868e-05	6
Gm45740	1.54842e-09	0.350445	0.256	0.064	3.85836e-05	6
Mmp16	1.60562e-09	1.13874	0.333	0.041	4.00089e-05	6
Ntm	1.81639e-09	1.67457	0.385	0.072	4.52609e-05	6
Drg1	1.84043e-09	0.576433	0.615	0.244	4.58597e-05	6
Sdcbp	1.8625e-09	0.445426	0.282	0.065	4.64098e-05	6
Lsamp	2.01721e-09	1.71735	0.744	0.377	5.02648e-05	6
Farp1	2.72197e-09	0.491214	0.256	0.053	6.78262e-05	6
Atxn1	2.82608e-09	0.356655	0.385	0.126	7.04202e-05	6
Nrcam	2.88005e-09	0.876367	0.308	0.038	7.1765e-05	6
Ldlrad4	2.98427e-09	0.612274	0.462	0.142	7.4362e-05	6
Sclt1	3.45946e-09	0.474525	0.385	0.119	8.62028e-05	6
Celf2	3.67801e-09	1.86643	0.692	0.235	9.16486e-05	6
Sorbs2	3.97904e-09	1.39382	0.333	0.036	9.91498e-05	6
Ralyl	5.53425e-09	1.83331	0.615	0.186	0.000137903	6
Zc3h13	5.60782e-09	0.27641	0.359	0.137	0.000139736	6
Stxbp5	5.81172e-09	0.568742	0.359	0.098	0.000144817	6
Nol4	6.95247e-09	1.93581	0.282	0.023	0.000173242	6
Naa16	7.2784e-09	0.648582	0.41	0.121	0.000181363	6
Brinp1	7.88451e-09	1.61207	0.359	0.046	0.000196466	6
Tubb4a	8.14522e-09	-1.00051	0.692	0.729	0.000202962	6
Fchsd2	8.14885e-09	0.840479	0.256	0.032	0.000203053	6
Gabrb3	9.14958e-09	1.46314	0.333	0.041	0.000227989	6
Fut9	9.98465e-09	0.84396	0.308	0.054	0.000248797	6
Negr1	1.02853e-08	1.74704	0.615	0.231	0.000256289	6
Tspan7	1.19302e-08	0.453524	0.385	0.125	0.000297276	6
Nebl	1.2786e-08	1.45808	0.256	0.019	0.000318601	6
Jarid2	1.34344e-08	0.21329	0.462	0.211	0.000334758	6
Lrrc8d	1.40323e-08	-0.250336	0.308	0.186	0.000349657	6
Klhl2	1.44455e-08	-0.843692	0.615	0.624	0.000359953	6
Ssbp2	1.50386e-08	0.796378	0.538	0.175	0.000374731	6
Gucy1a2	1.52485e-08	0.97787	0.256	0.021	0.000379961	6
Cul5	1.62573e-08	0.427326	0.333	0.109	0.0004051	6
Fam184a	1.65835e-08	0.655733	0.333	0.078	0.000413228	6
Epb41l1	1.80262e-08	0.193455	0.282	0.101	0.000449177	6
Snhg11	1.91413e-08	1.93429	0.718	0.496	0.000476964	6
Ddx50	2.16933e-08	0.422127	0.487	0.195	0.000540553	6
Pou2f1	2.20579e-08	0.31661	0.359	0.134	0.000549639	6
Ttll7	2.31044e-08	-0.64864	0.821	0.726	0.000575714	6
Ccnt2	2.36302e-08	-0.312969	0.359	0.237	0.000588818	6
Astn2	2.43762e-08	1.83544	0.462	0.125	0.000607406	6
Gnaq	2.52107e-08	0.298889	0.667	0.333	0.0006282	6
Gm15563	2.93057e-08	0.897686	0.333	0.065	0.00073024	6
Qk	3.115e-08	-0.877187	0.897	0.953	0.000776196	6
Syncrip	3.28245e-08	0.407975	0.282	0.078	0.000817921	6
Dusp11	3.56528e-08	0.114497	0.487	0.258	0.000888396	6
Unc80	3.75742e-08	1.01425	0.282	0.029	0.000936275	6
Pag1	4.33122e-08	1.11469	0.385	0.079	0.00107925	6
Eif2s3y	4.76574e-08	-0.15433	0.436	0.281	0.00118753	6
Dennd1a	4.82709e-08	-0.288877	0.513	0.366	0.00120282	6
Sarnp	4.85642e-08	-0.107571	0.256	0.134	0.00121012	6
Cacna2d1	5.22221e-08	1.51307	0.513	0.13	0.00130127	6
Atp6v1b2	5.2277e-08	0.42864	0.308	0.096	0.00130264	6
Lyst	5.42705e-08	0.713882	0.359	0.095	0.00135231	6
Wdfy3	5.50005e-08	0.304188	0.538	0.256	0.0013705	6
Fbxl20	5.50337e-08	-0.11469	0.282	0.146	0.00137133	6
Hepacam	5.7228e-08	-0.377488	0.487	0.365	0.00142601	6
Rsrc2	6.13218e-08	0.309197	0.462	0.213	0.00152802	6
Slc24a2	6.23729e-08	-0.709384	0.974	0.964	0.00155421	6
Rassf2	6.45212e-08	-0.208849	0.282	0.167	0.00160774	6
Pde4d	6.97756e-08	1.28099	0.718	0.275	0.00173867	6
Rbfox2	6.98711e-08	1.00203	0.436	0.111	0.00174105	6
Tomm70a	7.03089e-08	0.858537	0.282	0.05	0.00175196	6
Pkp4	7.87734e-08	-0.258851	0.718	0.519	0.00196288	6
Plcl1	7.98941e-08	-0.70954	1	0.963	0.0019908	6
Nt5c2	8.14874e-08	0.211066	0.256	0.089	0.0020305	6
Scn2a	8.17509e-08	1.19624	0.333	0.047	0.00203707	6
Cacul1	8.19287e-08	0.285363	0.256	0.08	0.0020415	6
Maml2	8.38491e-08	1.31291	0.333	0.049	0.00208935	6
Ccser1	8.94608e-08	1.35566	0.692	0.256	0.00222918	6
St7	1.03313e-07	0.753176	0.282	0.05	0.00257437	6
Rapgef4	1.06095e-07	1.47119	0.308	0.039	0.00264367	6
Inpp5f	1.1251e-07	-0.133768	0.487	0.326	0.00280351	6
Gria2	1.14755e-07	1.42489	0.564	0.184	0.00285946	6
Edil3	1.15748e-07	-0.682278	0.949	0.964	0.0028842	6
Vmp1	1.16666e-07	-0.723263	0.795	0.779	0.00290708	6
Dennd4c	1.18602e-07	0.190904	0.333	0.137	0.00295533	6
Itfg2	1.18812e-07	0.43569	0.256	0.066	0.00296057	6
Ntrk3	1.24303e-07	1.40425	0.282	0.032	0.00309738	6
Tra2b	1.25396e-07	0.403269	0.436	0.182	0.00312462	6
Ntrk2	1.36409e-07	0.924689	0.333	0.056	0.00339903	6
Dock10	1.37302e-07	-0.775312	0.897	0.897	0.00342129	6
Atp6ap2	1.46165e-07	0.221751	0.308	0.126	0.00364214	6
Ppp2r2b	1.47939e-07	1.21107	0.333	0.057	0.00368635	6
Dicer1	1.48185e-07	0.37152	0.333	0.116	0.00369247	6
Grip1	1.48317e-07	1.6873	0.256	0.027	0.00369577	6
Stk39	1.54879e-07	0.351888	0.487	0.221	0.00385927	6
Myo6	1.6285e-07	-0.679391	0.667	0.622	0.00405791	6
Cdh18	1.62897e-07	1.72273	0.333	0.071	0.00405907	6
Cabin1	1.63343e-07	0.529579	0.282	0.071	0.00407018	6
Mapk10	1.7558e-07	0.871913	0.359	0.076	0.0043751	6
Pcmtd1	1.96319e-07	0.202915	0.462	0.234	0.00489188	6
Arhgap23	1.99572e-07	-0.847368	0.667	0.688	0.00497293	6
Acin1	2.0031e-07	0.115392	0.436	0.222	0.00499132	6
Robo2	2.08002e-07	1.60556	0.256	0.034	0.005183	6
Stmn4	2.08812e-07	-0.904238	0.333	0.365	0.00520319	6
Mindy2	2.14997e-07	0.441251	0.282	0.082	0.0053573	6
Nkain2	2.16565e-07	-0.591314	1	0.998	0.00539637	6
Cadps	2.19983e-07	1.27125	0.462	0.117	0.00548153	6
Ugt8a	2.27326e-07	-0.804877	0.641	0.622	0.00566451	6
Rock2	2.34062e-07	0.120562	0.359	0.164	0.00583237	6
Vps13a	2.34817e-07	0.261727	0.487	0.241	0.00585116	6
Mgat5	2.44931e-07	0.802007	0.333	0.081	0.0061032	6
Plekhh1	2.54558e-07	-0.585426	0.59	0.545	0.00634307	6
Rabl6	2.72712e-07	0.400732	0.333	0.119	0.00679545	6
Jakmip2	2.81584e-07	0.201291	0.256	0.093	0.00701652	6
Cpe	3.08156e-07	0.541727	0.282	0.058	0.00767863	6
Zfp329	3.22071e-07	0.172339	0.359	0.168	0.00802537	6
Gpr158	3.23752e-07	1.48183	0.41	0.087	0.00806725	6
Cnksr2	3.24553e-07	1.66755	0.359	0.075	0.00808722	6
Myt1l	3.41783e-07	1.01701	0.256	0.03	0.00851656	6
Cacna1c	3.51561e-07	1.3012	0.538	0.16	0.00876019	6
Plcb4	3.56186e-07	0.81609	0.385	0.106	0.00887545	6
Gon4l	3.77e-07	0.294569	0.462	0.216	0.00939408	6
Map7	3.775e-07	-0.745296	0.872	0.872	0.00940656	6
Lats1	3.78236e-07	0.294509	0.256	0.085	0.00942488	6
Fbxl17	3.79816e-07	0.370144	0.538	0.254	0.00946425	6
Tmod2	3.9423e-07	-0.338165	0.59	0.473	0.00982343	6
Diaph2	3.98414e-07	0.137856	0.436	0.215	0.00992767	6
Zmym2	4.12764e-07	-0.249242	0.308	0.196	0.0102853	6
Bptf	4.52459e-07	0.214215	0.487	0.246	0.0112744	6
Arglu1	4.92954e-07	-0.354095	0.564	0.437	0.0122834	6
Ppp2r3a	5.04146e-07	-0.597806	0.59	0.55	0.0125623	6
Desi1	5.09241e-07	-0.84796	0.282	0.314	0.0126893	6
Neo1	5.18444e-07	-0.673289	0.385	0.378	0.0129186	6
Phkb	5.48149e-07	0.185351	0.333	0.144	0.0136588	6
Wdr17	5.71734e-07	0.996168	0.333	0.073	0.0142465	6
Dopey1	5.91236e-07	0.417068	0.41	0.157	0.0147324	6
Pja2	6.31619e-07	0.286073	0.333	0.131	0.0157387	6
Mier1	6.6759e-07	0.162107	0.333	0.156	0.016635	6
Kcnh7	6.85517e-07	1.71426	0.333	0.082	0.0170817	6
Rab30	6.97185e-07	0.545223	0.333	0.095	0.0173724	6
Setx	7.3093e-07	0.416204	0.333	0.118	0.0182133	6
Pde1a	7.45764e-07	1.138	0.256	0.029	0.018583	6
Syn2	7.85125e-07	0.962205	0.282	0.042	0.0195637	6
Mast3	7.86509e-07	-1.13838	0.41	0.543	0.0195982	6
Pclo	8.23291e-07	1.08912	0.564	0.192	0.0205148	6
Thrap3	8.37819e-07	0.227736	0.333	0.142	0.0208768	6
Scmh1	8.77122e-07	0.158923	0.385	0.184	0.0218561	6
Purg	9.31195e-07	0.504516	0.333	0.116	0.0232035	6
Rgs7	9.4411e-07	1.72662	0.282	0.041	0.0235253	6
Wdr20	9.76978e-07	-0.463597	0.282	0.232	0.0243443	6
Glt8d1	9.93325e-07	-0.312267	0.282	0.19	0.0247517	6
Rprd1a	1.00595e-06	0.214547	0.308	0.13	0.0250663	6
Tcf12	1.00714e-06	-0.499137	0.795	0.689	0.0250958	6
Grm3	1.02224e-06	-0.749454	0.795	0.796	0.0254722	6
Adgrl3	1.02946e-06	1.05194	0.538	0.187	0.0256522	6
Xrcc4	1.04116e-06	0.125164	0.333	0.15	0.0259436	6
Htt	1.05538e-06	0.115751	0.256	0.111	0.026298	6
Qdpr	1.06277e-06	-0.459525	0.462	0.378	0.0264822	6
Galnt13	1.09349e-06	1.18629	0.256	0.03	0.0272475	6
Shtn1	1.09856e-06	-0.682955	0.538	0.523	0.0273739	6
Pacs2	1.10182e-06	-1.35357	0.179	0.35	0.0274552	6
Kdm4c	1.15414e-06	0.289774	0.41	0.183	0.0287589	6
Rnf216	1.15532e-06	0.139773	0.436	0.225	0.0287882	6
Cyth1	1.19201e-06	-0.142818	0.538	0.382	0.0297026	6
Nptn	1.20007e-06	0.647753	0.436	0.157	0.0299034	6
Chfr	1.22986e-06	0.363012	0.385	0.162	0.0306456	6
Narf	1.25274e-06	0.293298	0.282	0.102	0.0312158	6
Kat2b	1.26973e-06	-0.352971	0.41	0.305	0.031639	6
Msi2	1.28299e-06	1.02328	0.538	0.176	0.0319695	6
Fbxo38	1.30532e-06	0.192116	0.282	0.119	0.0325259	6
Atp2c1	1.32811e-06	0.235515	0.513	0.274	0.0330939	6
Prkacb	1.35089e-06	-0.462249	0.282	0.226	0.0336614	6
Fktn	1.37775e-06	-0.153289	0.282	0.17	0.0343307	6
Gm4593	1.38734e-06	-0.235802	0.667	0.504	0.0345697	6
Arfgap1	1.39744e-06	0.432552	0.256	0.072	0.0348213	6
Il1rapl1	1.40634e-06	1.03015	0.897	0.583	0.0350431	6
Uvrag	1.42131e-06	0.241864	0.308	0.13	0.0354163	6
Ccp110	1.42786e-06	-0.582153	0.462	0.402	0.0355793	6
Herc1	1.42814e-06	0.318224	0.487	0.232	0.0355863	6
Zc3h15	1.49664e-06	0.334094	0.282	0.096	0.0372933	6
Cab39l	1.51458e-06	0.138366	0.385	0.19	0.0377403	6
Fxr2	1.52255e-06	0.772689	0.308	0.069	0.037939	6
Slc10a7	1.5354e-06	0.176198	0.256	0.101	0.0382591	6
Calm1	1.53604e-06	0.642183	0.436	0.159	0.0382751	6
Ubr1	1.57645e-06	0.24031	0.41	0.191	0.0392819	6
Opalin	1.59256e-06	-0.489011	0.385	0.31	0.0396834	6
Tgs1	1.61157e-06	0.568652	0.282	0.071	0.040157	6
Dync2h1	1.61604e-06	0.559742	0.308	0.097	0.0402684	6
Cbx1	1.652e-06	0.216214	0.282	0.108	0.0411645	6
Fus	1.66319e-06	0.120223	0.615	0.363	0.0414435	6
Fermt2	1.68401e-06	-0.578015	0.256	0.231	0.0419621	6
Nsd3	1.69478e-06	-0.510733	0.333	0.279	0.0422304	6
Rps8	1.70125e-06	0.105716	0.282	0.119	0.0423918	6
Elmo1	1.74784e-06	-0.487318	0.821	0.723	0.0435526	6
Retreg1	1.79237e-06	-0.765016	0.282	0.296	0.0446623	6
Appl1	1.79334e-06	0.464764	0.333	0.117	0.0446865	6
Samd4	1.80151e-06	-0.583178	0.333	0.296	0.04489	6
Csnk1g1	1.835e-06	0.565253	0.333	0.11	0.0457246	6
Zdhhc14	1.84609e-06	-0.641783	0.513	0.482	0.0460009	6
Tmem208	1.89052e-06	0.190922	0.282	0.114	0.047108	6
Gm3448	1.89526e-06	0.472191	0.41	0.155	0.0472262	6
Sez6l2	1.9665e-06	-0.72588	0.385	0.378	0.0490012	6
