# Supplementary material for: Anti-acetylated-tau immunotherapy is neuroprotective in tauopathy and brain injury
Source: Mol Neurodegener. 2024 Jun 24;19:51. doi: 10.1186/s13024-024-00733-9 (PMC11197196; doi:10.1186/s13024-024-00733-9)
Supplement: Supplementary file 3 — Supplementary Material 3 [file 13024_2024_733_MOESM3_ESM.xlsx]

## Sheet: Sheet1
Supplementary Table 3. Human subjects
Sample information of plasma from control human subjects and subjects with TBI (related to Figure 6).
Sample information	T1 is < 24 hrs, T3 is 24-48 hours, T4 is 3-5 days, T5 is 6-8 days, and T6 is > 10 days
MANI	TBI# T1	TBI# T3	TBI# T4	TBI# T5	TBI# T6	Disease	Severity	Age	Gender
MANI-0002	TBI # 24			TBI # 19		tbi	severe	73	Male
MANI-0009	TBI # 41	TBI # 57				tbi	mild	56	Male
MANI-0010	TBI # 13	TBI # 29				tbi	severe	29	Male
MANI-0049	TBI # 2	TBI # 3				tbi	mild	81	Male
MANI-0055		TBI # 10	TBI # 6	TBI # 7		tbi	severe	50	Male
MANI-0063	TBI # 37				TBI # 16	tbi	severe	40	Male
MANI-0068	TBI # 1	TBI # 17				tbi	mod	19	Male
MANI-0072	TBI # 59				TBI # 49	tbi	mod	65	Male
MANI-0102	TBI # 44	TBI # 30				tbi	severe	64	Male
MANI-0145	TBI # 5	TBI # 4				tbi	mod	27	Male
MANI-0148	TBI # 35				TBI # 80	tbi	mild	51	Female
MANI-0153	TBI # 58				TBI # 46	tbi	severe	72	Male
MANI-0155	TBI # 66			TBI # 45		tbi	severe	40	Male
MANI-0162	TBI # 34		TBI # 71			tbi	mild	70	Male
MANI-0168	TBI # 63	TBI # 64				tbi	severe	24	Male
MANI-0172	TBI # 70	TBI # 77				tbi	severe	18	Female
MANI-0178	TBI # 79	TBI # 75				tbi	mod	27	Male
MANI-0180	TBI # 84	TBI # 85				tbi	mild	21	Male
MANI-0193	TBI # 78			TBI # 76		tbi	severe	72	Female
MANI-0232	TBI # 82	TBI # 86				tbi	mild	64	Male
MANI-0238	TBI # 81	TBI # 54				tbi	mild	27	Male
MANI-0245	TBI # 62					tbi	mod	25	Male
MANI-0270	TBI # 61				TBI # 33	tbi	mild	54	Male
MANI-0271	TBI # 60				TBI # 39	tbi	mild	43	Male
MANI-0277	TBI # 69			TBI # 68		tbi	mild	67	Male
MANI-0278	TBI # 67	TBI # 53				tbi	mild	19	Male
MANI-0286	TBI # 74				TBI # 73	tbi	mod	60	Male
MANI-0290	TBI # 56		TBI # 40			tbi	mild	75	Male
MANI-0319	TBI # 50	TBI # 21				tbi	mild	50	Male
MANI-0343	TBI # 15	TBI # 65				tbi	mod	90	Male
MANI-0351	TBI # 51			TBI # 52		tbi	severe	43	Male
MANI-0392	TBI # 55			TBI # 72		tbi	severe	33	Male
MANI-0395	TBI # 23	TBI # 83				tbi	mod	50	Male
MANI-0396	TBI # 28	TBI # 18				tbi	mod	40	Male
MANI-0432	TBI # 43	TBI # 31				tbi	mild	79	Female
MANI-0448	TBI # 27		TBI # 14			tbi	mod	21	Male
MANI-0475	TBI # 48	TBI # 22				tbi	mod	69	Male
MANI-0485	TBI # 9				TBI # 20	tbi	severe	43	Male
MANI-0486	TBI # 42		TBI # 12			tbi	mod	39	Male
MANI-0500	TBI # 38				TBI # 32	tbi	mild	25	Male
MANI-0503	TBI # 11	TBI # 47				tbi	mod	22	Male
MANI-0506	TBI # 25	TBI # 8				tbi	mod	65	Male
MANI-0509	TBI # 26					tbi	severe	80	Male
MANI-0527	TBI # 87				TBI # 36	tbi	severe	39	Female
MAN-0528	TBI # 88		TBI # 89			tbi	mod	41	Male
Control # 10						ctrl		55	Female
Control # 148						ctrl		49	Male
Control # 149						ctrl		68	Male
Control # 164						ctrl		61	Male
Control # 169						ctrl		44	Female
Control # 171						ctrl		45	Female
Control # 179						ctrl		65	Male
Control # 180						ctrl		47	Male
Control # 202						ctrl		68	Male
Control # 203						ctrl		47	Male
Control # 204						ctrl		49	Female
Control # 218						ctrl		64	Male
Control # 238						ctrl		65	Male
Control # 260						ctrl		59	Male
Control # 267						ctrl		31	Male
Control # 308						ctrl		62	Male
Control # 334						ctrl		40	Female
Control # 358						ctrl		57	Female
Control # 359						ctrl		64	Male
Control # 392						ctrl		63	Male
Control # 398						ctrl		66	Male
Control # 407						ctrl		25	Male
Control # 428						ctrl		63	Male
Control # 90						ctrl		55	Male
